# Supplementary material for: In vivo validation of late‐onset Alzheimer's disease genetic risk factors
Source: Alzheimers Dement. 2024 Apr 30;20(7):4970–84. doi: 10.1002/alz.13840 (PMC11247676; doi:10.1002/alz.13840)
Supplement: Supplementary file 4 — Supporting information [file ALZ-20-4970-s005.csv]

SUPPLEMENTAL TABLE 2: AMP-AD module and Consensus Cluster annotations for all NanoString Mouse AD panel genes.
Mouse.Ensembl.GeneID	Gene	human module membership	Membership in Consens Clusters (Ontologies)
ENSMUSG00000049760	2410015M20Rik	DLPFCturquoise, CBEblue, TCXbrown, IFGbrown, PHGblue, FPbrown	Consensus Cluster E (Organelle Biogensis, Cellular stress response) ,Consensus Cluster E (Organelle Biogensis, Cellular stress response) ,Consensus Cluster E (Organelle Biogensis, Cellular stress response) ,Consensus Cluster C (Neuronal system) ,Consensus Cluster E (Organelle Biogensis, Cellular stress response) ,Consensus Cluster E (Organelle Biogensis, Cellular stress response)
ENSMUSG00000051339	2900026A02Rik	DLPFCturquoise, CBEturquoise	Consensus Cluster E (Organelle Biogensis, Cellular stress response) ,Consensus Cluster B (Immune system)
ENSMUSG00000031824	6430548M08Rik	DLPFCyellow, CBEyellow, TCXgreen, IFGbrown, STGbrown, PHGbrown, FPyellow	Consensus Cluster C (Neuronal system) ,Consensus Cluster C (Neuronal system) ,Consensus Cluster C (Neuronal system) ,Consensus Cluster C (Neuronal system) ,Consensus Cluster C (Neuronal system) ,Consensus Cluster C (Neuronal system) ,Consensus Cluster C (Neuronal system)
ENSMUSG00000030111	A2m	DLPFCblue, CBEturquoise, TCXturquoise, PHGturquoise	Consensus Cluster B (Immune system) ,Consensus Cluster B (Immune system) ,Consensus Cluster B (Immune system) ,Consensus Cluster B (Immune system)
ENSMUSG00000031960	Aars	IFGbrown, STGbrown, FPyellow	Consensus Cluster C (Neuronal system) ,Consensus Cluster C (Neuronal system) ,Consensus Cluster C (Neuronal system)
ENSMUSG00000026944	Abca2	DLPFCbrown, CBEbrown, TCXyellow, IFGblue, STGyellow, PHGgreen, FPblue	Consensus Cluster D (Cell Cycle, NMD) ,Consensus Cluster D (Cell Cycle, NMD) ,Consensus Cluster D (Cell Cycle, NMD) ,Consensus Cluster D (Cell Cycle, NMD) ,Consensus Cluster D (Cell Cycle, NMD) ,Consensus Cluster D (Cell Cycle, NMD) ,Consensus Cluster D (Cell Cycle, NMD)
ENSMUSG00000035722	Abca7	DLPFCturquoise, CBEblue	Consensus Cluster E (Organelle Biogensis, Cellular stress response) ,Consensus Cluster E (Organelle Biogensis, Cellular stress response)
ENSMUSG00000020620	Abca8b	DLPFCbrown, CBEbrown, TCXyellow, IFGblue, STGyellow, PHGgreen, FPblue	Consensus Cluster D (Cell Cycle, NMD) ,Consensus Cluster D (Cell Cycle, NMD) ,Consensus Cluster D (Cell Cycle, NMD) ,Consensus Cluster D (Cell Cycle, NMD) ,Consensus Cluster D (Cell Cycle, NMD) ,Consensus Cluster D (Cell Cycle, NMD) ,Consensus Cluster D (Cell Cycle, NMD)
ENSMUSG00000029095	Ablim2	DLPFCyellow, CBEyellow, TCXgreen, IFGbrown, STGbrown, PHGbrown, FPyellow	Consensus Cluster C (Neuronal system) ,Consensus Cluster C (Neuronal system) ,Consensus Cluster C (Neuronal system) ,Consensus Cluster C (Neuronal system) ,Consensus Cluster C (Neuronal system) ,Consensus Cluster C (Neuronal system) ,Consensus Cluster C (Neuronal system)
ENSMUSG00000036880	Acaa2	DLPFCblue, CBEturquoise, TCXblue, IFGyellow, PHGyellow, FPblue	Consensus Cluster B (Immune system) ,Consensus Cluster B (Immune system) ,Consensus Cluster A (ECM organization) ,Consensus Cluster A (ECM organization) ,Consensus Cluster A (ECM organization) ,Consensus Cluster D (Cell Cycle, NMD)
ENSMUSG00000030861	Acadsb	DLPFCturquoise, CBEblue, TCXbrown, IFGblue, STGturquoise, PHGblue, FPblue	Consensus Cluster E (Organelle Biogensis, Cellular stress response) ,Consensus Cluster E (Organelle Biogensis, Cellular stress response) ,Consensus Cluster E (Organelle Biogensis, Cellular stress response) ,Consensus Cluster D (Cell Cycle, NMD) ,Consensus Cluster E (Organelle Biogensis, Cellular stress response) ,Consensus Cluster E (Organelle Biogensis, Cellular stress response) ,Consensus Clust…
ENSMUSG00000028937	Acot7	DLPFCyellow, CBEyellow, TCXgreen, IFGbrown, STGbrown, PHGbrown, FPyellow	Consensus Cluster C (Neuronal system) ,Consensus Cluster C (Neuronal system) ,Consensus Cluster C (Neuronal system) ,Consensus Cluster C (Neuronal system) ,Consensus Cluster C (Neuronal system) ,Consensus Cluster C (Neuronal system) ,Consensus Cluster C (Neuronal system)
ENSMUSG00000044573	Acp1	TCXgreen, IFGbrown, STGbrown, PHGblue, FPbrown	Consensus Cluster C (Neuronal system) ,Consensus Cluster C (Neuronal system) ,Consensus Cluster C (Neuronal system) ,Consensus Cluster E (Organelle Biogensis, Cellular stress response) ,Consensus Cluster E (Organelle Biogensis, Cellular stress response)
ENSMUSG00000002103	Acp2	DLPFCturquoise, CBEblue, TCXbrown, STGturquoise, PHGblue, FPblue	Consensus Cluster E (Organelle Biogensis, Cellular stress response) ,Consensus Cluster E (Organelle Biogensis, Cellular stress response) ,Consensus Cluster E (Organelle Biogensis, Cellular stress response) ,Consensus Cluster E (Organelle Biogensis, Cellular stress response) ,Consensus Cluster E (Organelle Biogensis, Cellular stress response) ,Consensus Cluster D (Cell Cycle, NMD)
ENSMUSG00000024981	Acsl5	DLPFCblue, CBEturquoise, TCXturquoise, IFGturquoise, STGblue, PHGturquoise, FPturquoise	Consensus Cluster B (Immune system) ,Consensus Cluster B (Immune system) ,Consensus Cluster B (Immune system) ,Consensus Cluster B (Immune system) ,Consensus Cluster B (Immune system) ,Consensus Cluster B (Immune system) ,Consensus Cluster B (Immune system)
ENSMUSG00000056367	Actr3b	DLPFCyellow, CBEyellow, TCXgreen, IFGbrown, STGbrown, PHGbrown, FPyellow	Consensus Cluster C (Neuronal system) ,Consensus Cluster C (Neuronal system) ,Consensus Cluster C (Neuronal system) ,Consensus Cluster C (Neuronal system) ,Consensus Cluster C (Neuronal system) ,Consensus Cluster C (Neuronal system) ,Consensus Cluster C (Neuronal system)
ENSMUSG00000019948	Actr6	IFGbrown, STGbrown, PHGblue, FPbrown	Consensus Cluster C (Neuronal system) ,Consensus Cluster C (Neuronal system) ,Consensus Cluster E (Organelle Biogensis, Cellular stress response) ,Consensus Cluster E (Organelle Biogensis, Cellular stress response)
ENSMUSG00000000530	Acvrl1	CBEturquoise, TCXturquoise, IFGturquoise, STGblue, PHGturquoise, FPturquoise	Consensus Cluster B (Immune system) ,Consensus Cluster B (Immune system) ,Consensus Cluster B (Immune system) ,Consensus Cluster B (Immune system) ,Consensus Cluster B (Immune system) ,Consensus Cluster B (Immune system)
ENSMUSG00000030000	Add2	DLPFCyellow, CBEyellow, TCXgreen, IFGbrown, STGbrown, PHGbrown, FPyellow	Consensus Cluster C (Neuronal system) ,Consensus Cluster C (Neuronal system) ,Consensus Cluster C (Neuronal system) ,Consensus Cluster C (Neuronal system) ,Consensus Cluster C (Neuronal system) ,Consensus Cluster C (Neuronal system) ,Consensus Cluster C (Neuronal system)
ENSMUSG00000025026	Add3	DLPFCblue, CBEturquoise, TCXblue, IFGyellow, PHGyellow, FPblue	Consensus Cluster B (Immune system) ,Consensus Cluster B (Immune system) ,Consensus Cluster A (ECM organization) ,Consensus Cluster A (ECM organization) ,Consensus Cluster A (ECM organization) ,Consensus Cluster D (Cell Cycle, NMD)
ENSMUSG00000025911	Adhfe1	DLPFCturquoise, CBEblue, IFGblue, STGturquoise, FPblue	Consensus Cluster E (Organelle Biogensis, Cellular stress response) ,Consensus Cluster E (Organelle Biogensis, Cellular stress response) ,Consensus Cluster D (Cell Cycle, NMD) ,Consensus Cluster E (Organelle Biogensis, Cellular stress response) ,Consensus Cluster D (Cell Cycle, NMD)
ENSMUSG00000030168	Adipor2	DLPFCbrown, CBEturquoise, TCXyellow, IFGblue, STGyellow, PHGgreen, FPblue	Consensus Cluster D (Cell Cycle, NMD) ,Consensus Cluster B (Immune system) ,Consensus Cluster D (Cell Cycle, NMD) ,Consensus Cluster D (Cell Cycle, NMD) ,Consensus Cluster D (Cell Cycle, NMD) ,Consensus Cluster D (Cell Cycle, NMD) ,Consensus Cluster D (Cell Cycle, NMD)
ENSMUSG00000020178	Adora2a	CBEblue, TCXbrown	Consensus Cluster E (Organelle Biogensis, Cellular stress response) ,Consensus Cluster E (Organelle Biogensis, Cellular stress response)
ENSMUSG00000025236	Adpgk	DLPFCturquoise, CBEblue, TCXbrown, IFGturquoise, FPbrown	Consensus Cluster E (Organelle Biogensis, Cellular stress response) ,Consensus Cluster E (Organelle Biogensis, Cellular stress response) ,Consensus Cluster E (Organelle Biogensis, Cellular stress response) ,Consensus Cluster B (Immune system) ,Consensus Cluster E (Organelle Biogensis, Cellular stress response)
ENSMUSG00000002844	Adprh	DLPFCblue, TCXturquoise, IFGturquoise, STGblue, PHGturquoise, FPturquoise	Consensus Cluster B (Immune system) ,Consensus Cluster B (Immune system) ,Consensus Cluster B (Immune system) ,Consensus Cluster B (Immune system) ,Consensus Cluster B (Immune system) ,Consensus Cluster B (Immune system)
ENSMUSG00000029313	Aff1	DLPFCblue, TCXturquoise, IFGturquoise, PHGyellow	Consensus Cluster B (Immune system) ,Consensus Cluster B (Immune system) ,Consensus Cluster B (Immune system) ,Consensus Cluster A (ECM organization)
ENSMUSG00000061298	Agbl4	CBEyellow, TCXgreen, IFGbrown, STGbrown, PHGbrown, FPyellow	Consensus Cluster C (Neuronal system) ,Consensus Cluster C (Neuronal system) ,Consensus Cluster C (Neuronal system) ,Consensus Cluster C (Neuronal system) ,Consensus Cluster C (Neuronal system) ,Consensus Cluster C (Neuronal system)
ENSMUSG00000033400	Agl	DLPFCturquoise, CBEblue, TCXbrown, IFGblue, STGturquoise, PHGblue, FPblue	Consensus Cluster E (Organelle Biogensis, Cellular stress response) ,Consensus Cluster E (Organelle Biogensis, Cellular stress response) ,Consensus Cluster E (Organelle Biogensis, Cellular stress response) ,Consensus Cluster D (Cell Cycle, NMD) ,Consensus Cluster E (Organelle Biogensis, Cellular stress response) ,Consensus Cluster E (Organelle Biogensis, Cellular stress response) ,Consensus Clust…
ENSMUSG00000069833	Ahnak	DLPFCblue, CBEturquoise, TCXblue, IFGyellow, STGblue, PHGyellow, FPblue	Consensus Cluster B (Immune system) ,Consensus Cluster B (Immune system) ,Consensus Cluster A (ECM organization) ,Consensus Cluster A (ECM organization) ,Consensus Cluster B (Immune system) ,Consensus Cluster A (ECM organization) ,Consensus Cluster D (Cell Cycle, NMD)
ENSMUSG00000021037	Ahsa1	DLPFCturquoise, CBEblue, TCXbrown, STGturquoise, PHGblue, FPblue	Consensus Cluster E (Organelle Biogensis, Cellular stress response) ,Consensus Cluster E (Organelle Biogensis, Cellular stress response) ,Consensus Cluster E (Organelle Biogensis, Cellular stress response) ,Consensus Cluster E (Organelle Biogensis, Cellular stress response) ,Consensus Cluster E (Organelle Biogensis, Cellular stress response) ,Consensus Cluster D (Cell Cycle, NMD)
ENSMUSG00000022636	Alcam	DLPFCbrown, CBEbrown, TCXyellow, IFGblue, STGyellow, PHGgreen, FPblue	Consensus Cluster D (Cell Cycle, NMD) ,Consensus Cluster D (Cell Cycle, NMD) ,Consensus Cluster D (Cell Cycle, NMD) ,Consensus Cluster D (Cell Cycle, NMD) ,Consensus Cluster D (Cell Cycle, NMD) ,Consensus Cluster D (Cell Cycle, NMD) ,Consensus Cluster D (Cell Cycle, NMD)
ENSMUSG00000029455	Aldh2	DLPFCblue, CBEturquoise, TCXblue, IFGyellow, FPyellow	Consensus Cluster B (Immune system) ,Consensus Cluster B (Immune system) ,Consensus Cluster A (ECM organization) ,Consensus Cluster A (ECM organization) ,Consensus Cluster C (Neuronal system)
ENSMUSG00000021238	Aldh6a1	DLPFCblue, CBEturquoise, TCXblue, IFGyellow, PHGyellow, FPblue	Consensus Cluster B (Immune system) ,Consensus Cluster B (Immune system) ,Consensus Cluster A (ECM organization) ,Consensus Cluster A (ECM organization) ,Consensus Cluster A (ECM organization) ,Consensus Cluster D (Cell Cycle, NMD)
ENSMUSG00000053644	Aldh7a1	DLPFCblue, CBEturquoise, TCXblue, IFGyellow, FPblue	Consensus Cluster B (Immune system) ,Consensus Cluster B (Immune system) ,Consensus Cluster A (ECM organization) ,Consensus Cluster A (ECM organization) ,Consensus Cluster D (Cell Cycle, NMD)
ENSMUSG00000026687	Aldh9a1	DLPFCblue, CBEturquoise, TCXblue, IFGyellow, PHGyellow, FPblue	Consensus Cluster B (Immune system) ,Consensus Cluster B (Immune system) ,Consensus Cluster A (ECM organization) ,Consensus Cluster A (ECM organization) ,Consensus Cluster A (ECM organization) ,Consensus Cluster D (Cell Cycle, NMD)
ENSMUSG00000039740	Alg2	DLPFCturquoise, CBEblue, TCXbrown, PHGblue	Consensus Cluster E (Organelle Biogensis, Cellular stress response) ,Consensus Cluster E (Organelle Biogensis, Cellular stress response) ,Consensus Cluster E (Organelle Biogensis, Cellular stress response) ,Consensus Cluster E (Organelle Biogensis, Cellular stress response)
ENSMUSG00000021986	Amer2	DLPFCbrown, CBEbrown, TCXyellow, IFGblue, STGyellow, PHGgreen, FPblue	Consensus Cluster D (Cell Cycle, NMD) ,Consensus Cluster D (Cell Cycle, NMD) ,Consensus Cluster D (Cell Cycle, NMD) ,Consensus Cluster D (Cell Cycle, NMD) ,Consensus Cluster D (Cell Cycle, NMD) ,Consensus Cluster D (Cell Cycle, NMD) ,Consensus Cluster D (Cell Cycle, NMD)
ENSMUSG00000045174	Amer3	DLPFCyellow, TCXgreen, IFGbrown, STGbrown, PHGbrown, FPyellow	Consensus Cluster C (Neuronal system) ,Consensus Cluster C (Neuronal system) ,Consensus Cluster C (Neuronal system) ,Consensus Cluster C (Neuronal system) ,Consensus Cluster C (Neuronal system) ,Consensus Cluster C (Neuronal system)
ENSMUSG00000041688	Amot	DLPFCblue, CBEturquoise, TCXblue, IFGyellow, STGyellow, PHGyellow, FPblue	Consensus Cluster B (Immune system) ,Consensus Cluster B (Immune system) ,Consensus Cluster A (ECM organization) ,Consensus Cluster A (ECM organization) ,Consensus Cluster D (Cell Cycle, NMD) ,Consensus Cluster A (ECM organization) ,Consensus Cluster D (Cell Cycle, NMD)
ENSMUSG00000021314	Amph	DLPFCyellow, CBEyellow, TCXgreen, IFGbrown, STGbrown, PHGbrown, FPyellow	Consensus Cluster C (Neuronal system) ,Consensus Cluster C (Neuronal system) ,Consensus Cluster C (Neuronal system) ,Consensus Cluster C (Neuronal system) ,Consensus Cluster C (Neuronal system) ,Consensus Cluster C (Neuronal system) ,Consensus Cluster C (Neuronal system)
ENSMUSG00000025135	Anapc11	CBEblue, PHGblue, FPbrown	Consensus Cluster E (Organelle Biogensis, Cellular stress response) ,Consensus Cluster E (Organelle Biogensis, Cellular stress response) ,Consensus Cluster E (Organelle Biogensis, Cellular stress response)
ENSMUSG00000036777	Anln	DLPFCbrown, CBEbrown, TCXyellow, IFGblue, STGyellow, PHGgreen, FPblue	Consensus Cluster D (Cell Cycle, NMD) ,Consensus Cluster D (Cell Cycle, NMD) ,Consensus Cluster D (Cell Cycle, NMD) ,Consensus Cluster D (Cell Cycle, NMD) ,Consensus Cluster D (Cell Cycle, NMD) ,Consensus Cluster D (Cell Cycle, NMD) ,Consensus Cluster D (Cell Cycle, NMD)
ENSMUSG00000064210	Ano6	DLPFCblue, CBEturquoise, TCXblue, IFGturquoise, STGblue, PHGturquoise, FPturquoise	Consensus Cluster B (Immune system) ,Consensus Cluster B (Immune system) ,Consensus Cluster A (ECM organization) ,Consensus Cluster B (Immune system) ,Consensus Cluster B (Immune system) ,Consensus Cluster B (Immune system) ,Consensus Cluster B (Immune system)
ENSMUSG00000033420	Antxr1	DLPFCblue, CBEturquoise, TCXblue, IFGyellow, STGyellow, PHGyellow, FPblue	Consensus Cluster B (Immune system) ,Consensus Cluster B (Immune system) ,Consensus Cluster A (ECM organization) ,Consensus Cluster A (ECM organization) ,Consensus Cluster D (Cell Cycle, NMD) ,Consensus Cluster A (ECM organization) ,Consensus Cluster D (Cell Cycle, NMD)
ENSMUSG00000032231	Anxa2	DLPFCblue, CBEturquoise, TCXturquoise, IFGturquoise, STGblue, PHGturquoise, FPturquoise	Consensus Cluster B (Immune system) ,Consensus Cluster B (Immune system) ,Consensus Cluster B (Immune system) ,Consensus Cluster B (Immune system) ,Consensus Cluster B (Immune system) ,Consensus Cluster B (Immune system) ,Consensus Cluster B (Immune system)
ENSMUSG00000027712	Anxa5	DLPFCblue, CBEturquoise, TCXyellow, IFGturquoise, STGblue, PHGturquoise, FPturquoise	Consensus Cluster B (Immune system) ,Consensus Cluster B (Immune system) ,Consensus Cluster D (Cell Cycle, NMD) ,Consensus Cluster B (Immune system) ,Consensus Cluster B (Immune system) ,Consensus Cluster B (Immune system) ,Consensus Cluster B (Immune system)
ENSMUSG00000062444	Ap3b2	DLPFCyellow, TCXgreen, IFGbrown, STGbrown, PHGbrown, FPyellow	Consensus Cluster C (Neuronal system) ,Consensus Cluster C (Neuronal system) ,Consensus Cluster C (Neuronal system) ,Consensus Cluster C (Neuronal system) ,Consensus Cluster C (Neuronal system) ,Consensus Cluster C (Neuronal system)
ENSMUSG00000015750	Aph1a	CBEblue, TCXbrown, IFGblue	Consensus Cluster E (Organelle Biogensis, Cellular stress response) ,Consensus Cluster E (Organelle Biogensis, Cellular stress response) ,Consensus Cluster D (Cell Cycle, NMD)
ENSMUSG00000002985	Apoe	DLPFCblue, CBEturquoise, TCXblue, IFGyellow, STGblue	Consensus Cluster B (Immune system) ,Consensus Cluster B (Immune system) ,Consensus Cluster A (ECM organization) ,Consensus Cluster A (ECM organization) ,Consensus Cluster B (Immune system)
ENSMUSG00000022892	App	DLPFCyellow, IFGbrown, STGbrown, PHGbrown, FPyellow	Consensus Cluster C (Neuronal system) ,Consensus Cluster C (Neuronal system) ,Consensus Cluster C (Neuronal system) ,Consensus Cluster C (Neuronal system) ,Consensus Cluster C (Neuronal system)
ENSMUSG00000020263	Appl2	DLPFCblue, CBEturquoise, TCXblue, IFGyellow, PHGyellow, FPblue	Consensus Cluster B (Immune system) ,Consensus Cluster B (Immune system) ,Consensus Cluster A (ECM organization) ,Consensus Cluster A (ECM organization) ,Consensus Cluster A (ECM organization) ,Consensus Cluster D (Cell Cycle, NMD)
ENSMUSG00000027255	Arfgap2	DLPFCturquoise, CBEblue, TCXbrown, IFGblue, STGturquoise, PHGblue	Consensus Cluster E (Organelle Biogensis, Cellular stress response) ,Consensus Cluster E (Organelle Biogensis, Cellular stress response) ,Consensus Cluster E (Organelle Biogensis, Cellular stress response) ,Consensus Cluster D (Cell Cycle, NMD) ,Consensus Cluster E (Organelle Biogensis, Cellular stress response) ,Consensus Cluster E (Organelle Biogensis, Cellular stress response)
ENSMUSG00000027247	Arhgap1	DLPFCbrown, IFGblue, STGyellow, PHGgreen, FPblue	Consensus Cluster D (Cell Cycle, NMD) ,Consensus Cluster D (Cell Cycle, NMD) ,Consensus Cluster D (Cell Cycle, NMD) ,Consensus Cluster D (Cell Cycle, NMD) ,Consensus Cluster D (Cell Cycle, NMD)
ENSMUSG00000022799	Arhgap31	DLPFCblue, CBEturquoise, TCXblue, IFGyellow, PHGyellow, FPblue	Consensus Cluster B (Immune system) ,Consensus Cluster B (Immune system) ,Consensus Cluster A (ECM organization) ,Consensus Cluster A (ECM organization) ,Consensus Cluster A (ECM organization) ,Consensus Cluster D (Cell Cycle, NMD)
ENSMUSG00000033389	Arhgap44	DLPFCyellow, CBEyellow, TCXgreen, IFGbrown, STGbrown, PHGbrown, FPyellow	Consensus Cluster C (Neuronal system) ,Consensus Cluster C (Neuronal system) ,Consensus Cluster C (Neuronal system) ,Consensus Cluster C (Neuronal system) ,Consensus Cluster C (Neuronal system) ,Consensus Cluster C (Neuronal system) ,Consensus Cluster C (Neuronal system)
ENSMUSG00000035133	Arhgap5	TCXblue, IFGyellow, PHGyellow, FPblue	Consensus Cluster A (ECM organization) ,Consensus Cluster A (ECM organization) ,Consensus Cluster A (ECM organization) ,Consensus Cluster D (Cell Cycle, NMD)
ENSMUSG00000030220	Arhgdib	DLPFCblue, CBEturquoise, TCXturquoise, IFGturquoise, STGblue, PHGturquoise, FPturquoise	Consensus Cluster B (Immune system) ,Consensus Cluster B (Immune system) ,Consensus Cluster B (Immune system) ,Consensus Cluster B (Immune system) ,Consensus Cluster B (Immune system) ,Consensus Cluster B (Immune system) ,Consensus Cluster B (Immune system)
ENSMUSG00000036885	Arhgef26	DLPFCblue, CBEturquoise, TCXblue, IFGyellow, PHGyellow, FPblue	Consensus Cluster B (Immune system) ,Consensus Cluster B (Immune system) ,Consensus Cluster A (ECM organization) ,Consensus Cluster A (ECM organization) ,Consensus Cluster A (ECM organization) ,Consensus Cluster D (Cell Cycle, NMD)
ENSMUSG00000031133	Arhgef6	DLPFCblue, CBEturquoise, TCXblue, IFGyellow, STGblue, PHGyellow	Consensus Cluster B (Immune system) ,Consensus Cluster B (Immune system) ,Consensus Cluster A (ECM organization) ,Consensus Cluster A (ECM organization) ,Consensus Cluster B (Immune system) ,Consensus Cluster A (ECM organization)
ENSMUSG00000025656	Arhgef9	DLPFCyellow, CBEyellow, TCXgreen, IFGbrown, STGbrown, PHGbrown, FPyellow	Consensus Cluster C (Neuronal system) ,Consensus Cluster C (Neuronal system) ,Consensus Cluster C (Neuronal system) ,Consensus Cluster C (Neuronal system) ,Consensus Cluster C (Neuronal system) ,Consensus Cluster C (Neuronal system) ,Consensus Cluster C (Neuronal system)
ENSMUSG00000072969	Armcx5	DLPFCturquoise, CBEblue, TCXbrown, IFGbrown, PHGblue	Consensus Cluster E (Organelle Biogensis, Cellular stress response) ,Consensus Cluster E (Organelle Biogensis, Cellular stress response) ,Consensus Cluster E (Organelle Biogensis, Cellular stress response) ,Consensus Cluster C (Neuronal system) ,Consensus Cluster E (Organelle Biogensis, Cellular stress response)
ENSMUSG00000029622	Arpc1b	DLPFCblue, CBEturquoise, TCXturquoise, IFGturquoise, STGblue, PHGturquoise, FPturquoise	Consensus Cluster B (Immune system) ,Consensus Cluster B (Immune system) ,Consensus Cluster B (Immune system) ,Consensus Cluster B (Immune system) ,Consensus Cluster B (Immune system) ,Consensus Cluster B (Immune system) ,Consensus Cluster B (Immune system)
ENSMUSG00000030509	Asb7	CBEblue, TCXbrown, FPyellow	Consensus Cluster E (Organelle Biogensis, Cellular stress response) ,Consensus Cluster E (Organelle Biogensis, Cellular stress response) ,Consensus Cluster C (Neuronal system)
ENSMUSG00000034958	Atcay	DLPFCyellow, CBEyellow, TCXgreen, IFGbrown, STGbrown, PHGbrown, FPyellow	Consensus Cluster C (Neuronal system) ,Consensus Cluster C (Neuronal system) ,Consensus Cluster C (Neuronal system) ,Consensus Cluster C (Neuronal system) ,Consensus Cluster C (Neuronal system) ,Consensus Cluster C (Neuronal system) ,Consensus Cluster C (Neuronal system)
ENSMUSG00000037526	Atg14	DLPFCturquoise, TCXbrown, IFGblue, STGturquoise, PHGblue, FPblue	Consensus Cluster E (Organelle Biogensis, Cellular stress response) ,Consensus Cluster E (Organelle Biogensis, Cellular stress response) ,Consensus Cluster D (Cell Cycle, NMD) ,Consensus Cluster E (Organelle Biogensis, Cellular stress response) ,Consensus Cluster E (Organelle Biogensis, Cellular stress response) ,Consensus Cluster D (Cell Cycle, NMD)
ENSMUSG00000028550	Atg4c	DLPFCbrown, TCXyellow, IFGblue, STGyellow, PHGgreen, FPblue	Consensus Cluster D (Cell Cycle, NMD) ,Consensus Cluster D (Cell Cycle, NMD) ,Consensus Cluster D (Cell Cycle, NMD) ,Consensus Cluster D (Cell Cycle, NMD) ,Consensus Cluster D (Cell Cycle, NMD) ,Consensus Cluster D (Cell Cycle, NMD)
ENSMUSG00000024759	Atl3	DLPFCblue, CBEturquoise, IFGturquoise, PHGyellow, FPturquoise	Consensus Cluster B (Immune system) ,Consensus Cluster B (Immune system) ,Consensus Cluster B (Immune system) ,Consensus Cluster A (ECM organization) ,Consensus Cluster B (Immune system)
ENSMUSG00000040907	Atp1a3	DLPFCyellow, TCXgreen, IFGbrown, STGbrown, PHGbrown, FPyellow	Consensus Cluster C (Neuronal system) ,Consensus Cluster C (Neuronal system) ,Consensus Cluster C (Neuronal system) ,Consensus Cluster C (Neuronal system) ,Consensus Cluster C (Neuronal system) ,Consensus Cluster C (Neuronal system)
ENSMUSG00000019943	Atp2b1	DLPFCyellow, CBEyellow, TCXgreen, IFGbrown, STGbrown, PHGbrown, FPyellow	Consensus Cluster C (Neuronal system) ,Consensus Cluster C (Neuronal system) ,Consensus Cluster C (Neuronal system) ,Consensus Cluster C (Neuronal system) ,Consensus Cluster C (Neuronal system) ,Consensus Cluster C (Neuronal system) ,Consensus Cluster C (Neuronal system)
ENSMUSG00000030302	Atp2b2	DLPFCyellow, CBEyellow, TCXgreen, IFGbrown, STGbrown, PHGbrown, FPyellow	Consensus Cluster C (Neuronal system) ,Consensus Cluster C (Neuronal system) ,Consensus Cluster C (Neuronal system) ,Consensus Cluster C (Neuronal system) ,Consensus Cluster C (Neuronal system) ,Consensus Cluster C (Neuronal system) ,Consensus Cluster C (Neuronal system)
ENSMUSG00000025428	Atp5a1	CBEblue, IFGbrown, STGbrown, PHGblue, FPbrown	Consensus Cluster E (Organelle Biogensis, Cellular stress response) ,Consensus Cluster C (Neuronal system) ,Consensus Cluster C (Neuronal system) ,Consensus Cluster E (Organelle Biogensis, Cellular stress response) ,Consensus Cluster E (Organelle Biogensis, Cellular stress response)
ENSMUSG00000034566	Atp5h	DLPFCyellow, CBEblue, STGbrown, PHGblue, FPbrown	Consensus Cluster C (Neuronal system) ,Consensus Cluster E (Organelle Biogensis, Cellular stress response) ,Consensus Cluster C (Neuronal system) ,Consensus Cluster E (Organelle Biogensis, Cellular stress response) ,Consensus Cluster E (Organelle Biogensis, Cellular stress response)
ENSMUSG00000038690	Atp5j2	TCXgreen, IFGbrown, FPbrown	Consensus Cluster C (Neuronal system) ,Consensus Cluster C (Neuronal system) ,Consensus Cluster E (Organelle Biogensis, Cellular stress response)
ENSMUSG00000031007	Atp6ap2	TCXgreen, IFGbrown, STGbrown, PHGblue, FPbrown	Consensus Cluster C (Neuronal system) ,Consensus Cluster C (Neuronal system) ,Consensus Cluster C (Neuronal system) ,Consensus Cluster E (Organelle Biogensis, Cellular stress response) ,Consensus Cluster E (Organelle Biogensis, Cellular stress response)
ENSMUSG00000033379	Atp6v0b	DLPFCyellow, TCXgreen, IFGbrown, STGbrown, PHGblue, FPbrown	Consensus Cluster C (Neuronal system) ,Consensus Cluster C (Neuronal system) ,Consensus Cluster C (Neuronal system) ,Consensus Cluster C (Neuronal system) ,Consensus Cluster E (Organelle Biogensis, Cellular stress response) ,Consensus Cluster E (Organelle Biogensis, Cellular stress response)
ENSMUSG00000022295	Atp6v1c1	DLPFCyellow, CBEyellow, TCXgreen, IFGbrown, STGbrown, PHGbrown, FPyellow	Consensus Cluster C (Neuronal system) ,Consensus Cluster C (Neuronal system) ,Consensus Cluster C (Neuronal system) ,Consensus Cluster C (Neuronal system) ,Consensus Cluster C (Neuronal system) ,Consensus Cluster C (Neuronal system) ,Consensus Cluster C (Neuronal system)
ENSMUSG00000004285	Atp6v1f	DLPFCyellow, CBEblue, IFGbrown, PHGblue, FPbrown	Consensus Cluster C (Neuronal system) ,Consensus Cluster E (Organelle Biogensis, Cellular stress response) ,Consensus Cluster C (Neuronal system) ,Consensus Cluster E (Organelle Biogensis, Cellular stress response) ,Consensus Cluster E (Organelle Biogensis, Cellular stress response)
ENSMUSG00000021983	Atp8a2	DLPFCyellow, CBEyellow, TCXgreen, IFGbrown, STGbrown, PHGbrown, FPyellow	Consensus Cluster C (Neuronal system) ,Consensus Cluster C (Neuronal system) ,Consensus Cluster C (Neuronal system) ,Consensus Cluster C (Neuronal system) ,Consensus Cluster C (Neuronal system) ,Consensus Cluster C (Neuronal system) ,Consensus Cluster C (Neuronal system)
ENSMUSG00000002602	Axl	DLPFCblue, CBEturquoise, TCXblue, IFGyellow, STGblue, PHGyellow	Consensus Cluster B (Immune system) ,Consensus Cluster B (Immune system) ,Consensus Cluster A (ECM organization) ,Consensus Cluster A (ECM organization) ,Consensus Cluster B (Immune system) ,Consensus Cluster A (ECM organization)
ENSMUSG00000060802	B2m	DLPFCblue, CBEturquoise, TCXturquoise, IFGturquoise, STGblue, PHGturquoise, FPturquoise	Consensus Cluster B (Immune system) ,Consensus Cluster B (Immune system) ,Consensus Cluster B (Immune system) ,Consensus Cluster B (Immune system) ,Consensus Cluster B (Immune system) ,Consensus Cluster B (Immune system) ,Consensus Cluster B (Immune system)
ENSMUSG00000042215	Bag2	DLPFCturquoise, CBEblue, TCXbrown, IFGblue, STGturquoise, PHGblue, FPblue	Consensus Cluster E (Organelle Biogensis, Cellular stress response) ,Consensus Cluster E (Organelle Biogensis, Cellular stress response) ,Consensus Cluster E (Organelle Biogensis, Cellular stress response) ,Consensus Cluster D (Cell Cycle, NMD) ,Consensus Cluster E (Organelle Biogensis, Cellular stress response) ,Consensus Cluster E (Organelle Biogensis, Cellular stress response) ,Consensus Clust…
ENSMUSG00000030847	Bag3	DLPFCblue, CBEblue, IFGturquoise, STGblue, PHGturquoise, FPturquoise	Consensus Cluster B (Immune system) ,Consensus Cluster E (Organelle Biogensis, Cellular stress response) ,Consensus Cluster B (Immune system) ,Consensus Cluster B (Immune system) ,Consensus Cluster B (Immune system) ,Consensus Cluster B (Immune system)
ENSMUSG00000022641	Bbx	DLPFCyellow, CBEblue, TCXyellow, STGyellow, PHGgreen	Consensus Cluster C (Neuronal system) ,Consensus Cluster E (Organelle Biogensis, Cellular stress response) ,Consensus Cluster D (Cell Cycle, NMD) ,Consensus Cluster D (Cell Cycle, NMD) ,Consensus Cluster D (Cell Cycle, NMD)
ENSMUSG00000028121	Bcar3	DLPFCblue, CBEturquoise, TCXblue, IFGyellow, STGblue, PHGyellow, FPblue	Consensus Cluster B (Immune system) ,Consensus Cluster B (Immune system) ,Consensus Cluster A (ECM organization) ,Consensus Cluster A (ECM organization) ,Consensus Cluster B (Immune system) ,Consensus Cluster A (ECM organization) ,Consensus Cluster D (Cell Cycle, NMD)
ENSMUSG00000057329	Bcl2	CBEturquoise, TCXblue, IFGyellow, PHGyellow	Consensus Cluster B (Immune system) ,Consensus Cluster A (ECM organization) ,Consensus Cluster A (ECM organization) ,Consensus Cluster A (ECM organization)
ENSMUSG00000007659	Bcl2l1	IFGblue, PHGblue, FPbrown	Consensus Cluster D (Cell Cycle, NMD) ,Consensus Cluster E (Organelle Biogensis, Cellular stress response) ,Consensus Cluster E (Organelle Biogensis, Cellular stress response)
ENSMUSG00000022508	Bcl6	DLPFCblue, TCXturquoise, IFGturquoise, STGblue, PHGturquoise, FPturquoise	Consensus Cluster B (Immune system) ,Consensus Cluster B (Immune system) ,Consensus Cluster B (Immune system) ,Consensus Cluster B (Immune system) ,Consensus Cluster B (Immune system) ,Consensus Cluster B (Immune system)
ENSMUSG00000046598	Bdh1	DLPFCturquoise, CBEblue, STGturquoise, PHGblue	Consensus Cluster E (Organelle Biogensis, Cellular stress response) ,Consensus Cluster E (Organelle Biogensis, Cellular stress response) ,Consensus Cluster E (Organelle Biogensis, Cellular stress response) ,Consensus Cluster E (Organelle Biogensis, Cellular stress response)
ENSMUSG00000050071	Bex1	DLPFCyellow, TCXgreen, TCXgreen, IFGbrown, IFGbrown, STGbrown, STGbrown, FPbrown	Consensus Cluster C (Neuronal system) ,Consensus Cluster C (Neuronal system) ,Consensus Cluster C (Neuronal system) ,Consensus Cluster C (Neuronal system) ,Consensus Cluster C (Neuronal system) ,Consensus Cluster C (Neuronal system) ,Consensus Cluster C (Neuronal system) ,Consensus Cluster E (Organelle Biogensis, Cellular stress response)
ENSMUSG00000024381	Bin1	DLPFCbrown, TCXyellow, IFGblue, STGyellow, PHGgreen, FPblue	Consensus Cluster D (Cell Cycle, NMD) ,Consensus Cluster D (Cell Cycle, NMD) ,Consensus Cluster D (Cell Cycle, NMD) ,Consensus Cluster D (Cell Cycle, NMD) ,Consensus Cluster D (Cell Cycle, NMD) ,Consensus Cluster D (Cell Cycle, NMD)
ENSMUSG00000052430	Bmpr1b	DLPFCblue, CBEturquoise, TCXblue, IFGyellow, PHGyellow, FPblue	Consensus Cluster B (Immune system) ,Consensus Cluster B (Immune system) ,Consensus Cluster A (ECM organization) ,Consensus Cluster A (ECM organization) ,Consensus Cluster A (ECM organization) ,Consensus Cluster D (Cell Cycle, NMD)
ENSMUSG00000026278	Bok	DLPFCbrown, CBEbrown, TCXyellow, IFGblue, STGyellow, PHGgreen, FPblue	Consensus Cluster D (Cell Cycle, NMD) ,Consensus Cluster D (Cell Cycle, NMD) ,Consensus Cluster D (Cell Cycle, NMD) ,Consensus Cluster D (Cell Cycle, NMD) ,Consensus Cluster D (Cell Cycle, NMD) ,Consensus Cluster D (Cell Cycle, NMD) ,Consensus Cluster D (Cell Cycle, NMD)
ENSMUSG00000045160	Bola3	DLPFCyellow, CBEblue, TCXgreen, IFGbrown, STGbrown, PHGblue, FPbrown	Consensus Cluster C (Neuronal system) ,Consensus Cluster E (Organelle Biogensis, Cellular stress response) ,Consensus Cluster C (Neuronal system) ,Consensus Cluster C (Neuronal system) ,Consensus Cluster C (Neuronal system) ,Consensus Cluster E (Organelle Biogensis, Cellular stress response) ,Consensus Cluster E (Organelle Biogensis, Cellular stress response)
ENSMUSG00000039349	C130074G19Rik	DLPFCyellow, CBEyellow, TCXgreen, IFGbrown, STGbrown, PHGbrown, FPyellow	Consensus Cluster C (Neuronal system) ,Consensus Cluster C (Neuronal system) ,Consensus Cluster C (Neuronal system) ,Consensus Cluster C (Neuronal system) ,Consensus Cluster C (Neuronal system) ,Consensus Cluster C (Neuronal system) ,Consensus Cluster C (Neuronal system)
ENSMUSG00000036887	C1qa	DLPFCblue, CBEturquoise, TCXturquoise, IFGturquoise, STGblue, PHGturquoise, FPturquoise	Consensus Cluster B (Immune system) ,Consensus Cluster B (Immune system) ,Consensus Cluster B (Immune system) ,Consensus Cluster B (Immune system) ,Consensus Cluster B (Immune system) ,Consensus Cluster B (Immune system) ,Consensus Cluster B (Immune system)
ENSMUSG00000036905	C1qb	DLPFCblue, CBEturquoise, TCXturquoise, IFGturquoise, STGblue, PHGturquoise, FPturquoise	Consensus Cluster B (Immune system) ,Consensus Cluster B (Immune system) ,Consensus Cluster B (Immune system) ,Consensus Cluster B (Immune system) ,Consensus Cluster B (Immune system) ,Consensus Cluster B (Immune system) ,Consensus Cluster B (Immune system)
ENSMUSG00000036896	C1qc	DLPFCblue, CBEturquoise, TCXturquoise, IFGturquoise, STGblue, PHGturquoise, FPturquoise	Consensus Cluster B (Immune system) ,Consensus Cluster B (Immune system) ,Consensus Cluster B (Immune system) ,Consensus Cluster B (Immune system) ,Consensus Cluster B (Immune system) ,Consensus Cluster B (Immune system) ,Consensus Cluster B (Immune system)
ENSMUSG00000028532	Cachd1	DLPFCblue, CBEturquoise, TCXblue, IFGyellow, STGblue, FPblue	Consensus Cluster B (Immune system) ,Consensus Cluster B (Immune system) ,Consensus Cluster A (ECM organization) ,Consensus Cluster A (ECM organization) ,Consensus Cluster B (Immune system) ,Consensus Cluster D (Cell Cycle, NMD)
ENSMUSG00000053395	Cacng8	DLPFCyellow, CBEyellow, TCXgreen, IFGbrown, STGbrown, PHGbrown, FPyellow	Consensus Cluster C (Neuronal system) ,Consensus Cluster C (Neuronal system) ,Consensus Cluster C (Neuronal system) ,Consensus Cluster C (Neuronal system) ,Consensus Cluster C (Neuronal system) ,Consensus Cluster C (Neuronal system) ,Consensus Cluster C (Neuronal system)
ENSMUSG00000029761	Cald1	TCXturquoise, STGblue, PHGyellow	Consensus Cluster B (Immune system) ,Consensus Cluster B (Immune system) ,Consensus Cluster A (ECM organization)
ENSMUSG00000019370	Calm3	DLPFCyellow, DLPFCyellow, CBEyellow, TCXgreen, IFGbrown, IFGbrown, STGbrown, STGbrown, PHGbrown, FPbrown, FPyellow	Consensus Cluster C (Neuronal system) ,Consensus Cluster C (Neuronal system) ,Consensus Cluster C (Neuronal system) ,Consensus Cluster C (Neuronal system) ,Consensus Cluster C (Neuronal system) ,Consensus Cluster C (Neuronal system) ,Consensus Cluster C (Neuronal system) ,Consensus Cluster C (Neuronal system) ,Consensus Cluster C (Neuronal system) ,Consensus Cluster E (Organelle Biogensis, Cellul…
ENSMUSG00000038128	Camk4	DLPFCyellow, CBEyellow, TCXgreen, IFGbrown, STGbrown, PHGbrown, FPyellow	Consensus Cluster C (Neuronal system) ,Consensus Cluster C (Neuronal system) ,Consensus Cluster C (Neuronal system) ,Consensus Cluster C (Neuronal system) ,Consensus Cluster C (Neuronal system) ,Consensus Cluster C (Neuronal system) ,Consensus Cluster C (Neuronal system)
ENSMUSG00000040712	Camta2	DLPFCyellow, CBEyellow, TCXgreen, IFGbrown, STGbrown, PHGbrown, FPyellow	Consensus Cluster C (Neuronal system) ,Consensus Cluster C (Neuronal system) ,Consensus Cluster C (Neuronal system) ,Consensus Cluster C (Neuronal system) ,Consensus Cluster C (Neuronal system) ,Consensus Cluster C (Neuronal system) ,Consensus Cluster C (Neuronal system)
ENSMUSG00000015733	Capza2	TCXblue, PHGblue, FPbrown	Consensus Cluster A (ECM organization) ,Consensus Cluster E (Organelle Biogensis, Cellular stress response) ,Consensus Cluster E (Organelle Biogensis, Cellular stress response)
ENSMUSG00000056158	Car10	DLPFCyellow, CBEyellow, TCXgreen, IFGbrown, STGbrown, PHGbrown, FPyellow	Consensus Cluster C (Neuronal system) ,Consensus Cluster C (Neuronal system) ,Consensus Cluster C (Neuronal system) ,Consensus Cluster C (Neuronal system) ,Consensus Cluster C (Neuronal system) ,Consensus Cluster C (Neuronal system) ,Consensus Cluster C (Neuronal system)
ENSMUSG00000060227	Casc4	CBEturquoise, TCXblue, IFGyellow, STGblue, PHGyellow, FPblue	Consensus Cluster B (Immune system) ,Consensus Cluster A (ECM organization) ,Consensus Cluster A (ECM organization) ,Consensus Cluster B (Immune system) ,Consensus Cluster A (ECM organization) ,Consensus Cluster D (Cell Cycle, NMD)
ENSMUSG00000031654	Cbln1	DLPFCyellow, CBEyellow, TCXgreen, IFGbrown, STGbrown, PHGbrown, FPyellow	Consensus Cluster C (Neuronal system) ,Consensus Cluster C (Neuronal system) ,Consensus Cluster C (Neuronal system) ,Consensus Cluster C (Neuronal system) ,Consensus Cluster C (Neuronal system) ,Consensus Cluster C (Neuronal system) ,Consensus Cluster C (Neuronal system)
ENSMUSG00000042111	Ccdc115	DLPFCturquoise, CBEblue, TCXbrown, STGturquoise, PHGblue, FPbrown	Consensus Cluster E (Organelle Biogensis, Cellular stress response) ,Consensus Cluster E (Organelle Biogensis, Cellular stress response) ,Consensus Cluster E (Organelle Biogensis, Cellular stress response) ,Consensus Cluster E (Organelle Biogensis, Cellular stress response) ,Consensus Cluster E (Organelle Biogensis, Cellular stress response) ,Consensus Cluster E (Organelle Biogensis, Cellular str…
ENSMUSG00000020482	Ccdc117	DLPFCturquoise, CBEblue, TCXbrown, IFGblue, STGturquoise, PHGblue, FPblue	Consensus Cluster E (Organelle Biogensis, Cellular stress response) ,Consensus Cluster E (Organelle Biogensis, Cellular stress response) ,Consensus Cluster E (Organelle Biogensis, Cellular stress response) ,Consensus Cluster D (Cell Cycle, NMD) ,Consensus Cluster E (Organelle Biogensis, Cellular stress response) ,Consensus Cluster E (Organelle Biogensis, Cellular stress response) ,Consensus Clust…
ENSMUSG00000021578	Ccdc127	CBEblue, IFGblue	Consensus Cluster E (Organelle Biogensis, Cellular stress response) ,Consensus Cluster D (Cell Cycle, NMD)
ENSMUSG00000001416	Cct3	DLPFCturquoise, CBEblue, TCXbrown, IFGblue, STGturquoise, PHGblue	Consensus Cluster E (Organelle Biogensis, Cellular stress response) ,Consensus Cluster E (Organelle Biogensis, Cellular stress response) ,Consensus Cluster E (Organelle Biogensis, Cellular stress response) ,Consensus Cluster D (Cell Cycle, NMD) ,Consensus Cluster E (Organelle Biogensis, Cellular stress response) ,Consensus Cluster E (Organelle Biogensis, Cellular stress response)
ENSMUSG00000061665	Cd2ap	TCXturquoise, IFGbrown, PHGyellow	Consensus Cluster B (Immune system) ,Consensus Cluster C (Neuronal system) ,Consensus Cluster A (ECM organization)
ENSMUSG00000055447	Cd47	DLPFCyellow, CBEblue, IFGbrown, FPyellow	Consensus Cluster C (Neuronal system) ,Consensus Cluster E (Organelle Biogensis, Cellular stress response) ,Consensus Cluster C (Neuronal system) ,Consensus Cluster C (Neuronal system)
ENSMUSG00000025351	Cd63	DLPFCblue, CBEturquoise, TCXturquoise, IFGturquoise, STGblue, PHGturquoise, FPturquoise	Consensus Cluster B (Immune system) ,Consensus Cluster B (Immune system) ,Consensus Cluster B (Immune system) ,Consensus Cluster B (Immune system) ,Consensus Cluster B (Immune system) ,Consensus Cluster B (Immune system) ,Consensus Cluster B (Immune system)
ENSMUSG00000024610	Cd74	DLPFCblue, CBEturquoise, TCXturquoise, IFGturquoise, STGblue, PHGturquoise, FPturquoise	Consensus Cluster B (Immune system) ,Consensus Cluster B (Immune system) ,Consensus Cluster B (Immune system) ,Consensus Cluster B (Immune system) ,Consensus Cluster B (Immune system) ,Consensus Cluster B (Immune system) ,Consensus Cluster B (Immune system)
ENSMUSG00000037706	Cd81	DLPFCblue, CBEturquoise, TCXblue, IFGturquoise, PHGyellow	Consensus Cluster B (Immune system) ,Consensus Cluster B (Immune system) ,Consensus Cluster A (ECM organization) ,Consensus Cluster B (Immune system) ,Consensus Cluster A (ECM organization)
ENSMUSG00000049521	Cdc42ep1	DLPFCbrown, CBEbrown, TCXyellow, IFGblue, STGyellow, PHGgreen, FPblue	Consensus Cluster D (Cell Cycle, NMD) ,Consensus Cluster D (Cell Cycle, NMD) ,Consensus Cluster D (Cell Cycle, NMD) ,Consensus Cluster D (Cell Cycle, NMD) ,Consensus Cluster D (Cell Cycle, NMD) ,Consensus Cluster D (Cell Cycle, NMD) ,Consensus Cluster D (Cell Cycle, NMD)
ENSMUSG00000041598	Cdc42ep4	DLPFCblue, CBEturquoise, TCXblue, IFGyellow, STGblue, PHGyellow, FPblue	Consensus Cluster B (Immune system) ,Consensus Cluster B (Immune system) ,Consensus Cluster A (ECM organization) ,Consensus Cluster A (ECM organization) ,Consensus Cluster B (Immune system) ,Consensus Cluster A (ECM organization) ,Consensus Cluster D (Cell Cycle, NMD)
ENSMUSG00000046722	Cdc42se1	IFGturquoise, PHGturquoise, FPturquoise	Consensus Cluster B (Immune system) ,Consensus Cluster B (Immune system) ,Consensus Cluster B (Immune system)
ENSMUSG00000050840	Cdh20	DLPFCblue, CBEturquoise, TCXblue, IFGyellow, PHGyellow, FPblue	Consensus Cluster B (Immune system) ,Consensus Cluster B (Immune system) ,Consensus Cluster A (ECM organization) ,Consensus Cluster A (ECM organization) ,Consensus Cluster A (ECM organization) ,Consensus Cluster D (Cell Cycle, NMD)
ENSMUSG00000053166	Cdh22	DLPFCyellow, CBEyellow, TCXgreen, IFGbrown, STGbrown, PHGbrown, FPyellow	Consensus Cluster C (Neuronal system) ,Consensus Cluster C (Neuronal system) ,Consensus Cluster C (Neuronal system) ,Consensus Cluster C (Neuronal system) ,Consensus Cluster C (Neuronal system) ,Consensus Cluster C (Neuronal system) ,Consensus Cluster C (Neuronal system)
ENSMUSG00000028926	Cdk14	DLPFCyellow, CBEyellow, TCXgreen, IFGbrown, STGbrown, PHGbrown, FPyellow	Consensus Cluster C (Neuronal system) ,Consensus Cluster C (Neuronal system) ,Consensus Cluster C (Neuronal system) ,Consensus Cluster C (Neuronal system) ,Consensus Cluster C (Neuronal system) ,Consensus Cluster C (Neuronal system) ,Consensus Cluster C (Neuronal system)
ENSMUSG00000026437	Cdk18	DLPFCbrown, CBEbrown, TCXyellow, IFGblue, STGyellow, PHGgreen, FPblue	Consensus Cluster D (Cell Cycle, NMD) ,Consensus Cluster D (Cell Cycle, NMD) ,Consensus Cluster D (Cell Cycle, NMD) ,Consensus Cluster D (Cell Cycle, NMD) ,Consensus Cluster D (Cell Cycle, NMD) ,Consensus Cluster D (Cell Cycle, NMD) ,Consensus Cluster D (Cell Cycle, NMD)
ENSMUSG00000031292	Cdkl5	CBEyellow, TCXgreen, IFGbrown, STGbrown, PHGbrown, FPyellow	Consensus Cluster C (Neuronal system) ,Consensus Cluster C (Neuronal system) ,Consensus Cluster C (Neuronal system) ,Consensus Cluster C (Neuronal system) ,Consensus Cluster C (Neuronal system) ,Consensus Cluster C (Neuronal system)
ENSMUSG00000074272	Ceacam1	STGturquoise, FPblue	Consensus Cluster E (Organelle Biogensis, Cellular stress response) ,Consensus Cluster D (Cell Cycle, NMD)
ENSMUSG00000015714	Cers2	TCXyellow, IFGblue, STGyellow, PHGgreen, FPblue	Consensus Cluster D (Cell Cycle, NMD) ,Consensus Cluster D (Cell Cycle, NMD) ,Consensus Cluster D (Cell Cycle, NMD) ,Consensus Cluster D (Cell Cycle, NMD) ,Consensus Cluster D (Cell Cycle, NMD)
ENSMUSG00000026031	Cflar	DLPFCblue, CBEblue, IFGturquoise, STGblue, PHGyellow	Consensus Cluster B (Immune system) ,Consensus Cluster E (Organelle Biogensis, Cellular stress response) ,Consensus Cluster B (Immune system) ,Consensus Cluster B (Immune system) ,Consensus Cluster A (ECM organization)
ENSMUSG00000054604	Cggbp1	DLPFCturquoise, CBEblue, IFGblue, STGturquoise, PHGblue, FPblue	Consensus Cluster E (Organelle Biogensis, Cellular stress response) ,Consensus Cluster E (Organelle Biogensis, Cellular stress response) ,Consensus Cluster D (Cell Cycle, NMD) ,Consensus Cluster E (Organelle Biogensis, Cellular stress response) ,Consensus Cluster E (Organelle Biogensis, Cellular stress response) ,Consensus Cluster D (Cell Cycle, NMD)
ENSMUSG00000027350	Chgb	DLPFCyellow, CBEyellow, TCXgreen, IFGbrown, STGbrown, PHGbrown, FPyellow	Consensus Cluster C (Neuronal system) ,Consensus Cluster C (Neuronal system) ,Consensus Cluster C (Neuronal system) ,Consensus Cluster C (Neuronal system) ,Consensus Cluster C (Neuronal system) ,Consensus Cluster C (Neuronal system) ,Consensus Cluster C (Neuronal system)
ENSMUSG00000056486	Chn1	DLPFCyellow, CBEyellow, TCXgreen, IFGbrown, STGbrown, PHGbrown, FPyellow	Consensus Cluster C (Neuronal system) ,Consensus Cluster C (Neuronal system) ,Consensus Cluster C (Neuronal system) ,Consensus Cluster C (Neuronal system) ,Consensus Cluster C (Neuronal system) ,Consensus Cluster C (Neuronal system) ,Consensus Cluster C (Neuronal system)
ENSMUSG00000001774	Chordc1	DLPFCturquoise, CBEblue, TCXbrown, STGturquoise, PHGblue, FPblue	Consensus Cluster E (Organelle Biogensis, Cellular stress response) ,Consensus Cluster E (Organelle Biogensis, Cellular stress response) ,Consensus Cluster E (Organelle Biogensis, Cellular stress response) ,Consensus Cluster E (Organelle Biogensis, Cellular stress response) ,Consensus Cluster E (Organelle Biogensis, Cellular stress response) ,Consensus Cluster D (Cell Cycle, NMD)
ENSMUSG00000068391	Chrac1	DLPFCbrown, CBEturquoise, TCXyellow, IFGblue, STGyellow, PHGgreen	Consensus Cluster D (Cell Cycle, NMD) ,Consensus Cluster B (Immune system) ,Consensus Cluster D (Cell Cycle, NMD) ,Consensus Cluster D (Cell Cycle, NMD) ,Consensus Cluster D (Cell Cycle, NMD) ,Consensus Cluster D (Cell Cycle, NMD)
ENSMUSG00000032773	Chrm1	DLPFCyellow, CBEyellow, TCXgreen, IFGbrown, STGbrown, PHGbrown, FPyellow	Consensus Cluster C (Neuronal system) ,Consensus Cluster C (Neuronal system) ,Consensus Cluster C (Neuronal system) ,Consensus Cluster C (Neuronal system) ,Consensus Cluster C (Neuronal system) ,Consensus Cluster C (Neuronal system) ,Consensus Cluster C (Neuronal system)
ENSMUSG00000046159	Chrm3	DLPFCyellow, CBEyellow, TCXgreen, IFGbrown, STGbrown, PHGbrown, FPyellow	Consensus Cluster C (Neuronal system) ,Consensus Cluster C (Neuronal system) ,Consensus Cluster C (Neuronal system) ,Consensus Cluster C (Neuronal system) ,Consensus Cluster C (Neuronal system) ,Consensus Cluster C (Neuronal system) ,Consensus Cluster C (Neuronal system)
ENSMUSG00000027950	Chrnb2	DLPFCyellow, CBEyellow, TCXgreen, IFGbrown, STGbrown, PHGbrown, FPyellow	Consensus Cluster C (Neuronal system) ,Consensus Cluster C (Neuronal system) ,Consensus Cluster C (Neuronal system) ,Consensus Cluster C (Neuronal system) ,Consensus Cluster C (Neuronal system) ,Consensus Cluster C (Neuronal system) ,Consensus Cluster C (Neuronal system)
ENSMUSG00000045193	Cirbp	DLPFCturquoise, CBEblue, TCXbrown, IFGblue, STGturquoise, PHGblue, FPblue	Consensus Cluster E (Organelle Biogensis, Cellular stress response) ,Consensus Cluster E (Organelle Biogensis, Cellular stress response) ,Consensus Cluster E (Organelle Biogensis, Cellular stress response) ,Consensus Cluster D (Cell Cycle, NMD) ,Consensus Cluster E (Organelle Biogensis, Cellular stress response) ,Consensus Cluster E (Organelle Biogensis, Cellular stress response) ,Consensus Clust…
ENSMUSG00000022132	Cldn10	DLPFCblue, CBEturquoise, TCXblue, IFGyellow, STGblue, PHGyellow, FPblue	Consensus Cluster B (Immune system) ,Consensus Cluster B (Immune system) ,Consensus Cluster A (ECM organization) ,Consensus Cluster A (ECM organization) ,Consensus Cluster B (Immune system) ,Consensus Cluster A (ECM organization) ,Consensus Cluster D (Cell Cycle, NMD)
ENSMUSG00000037625	Cldn11	DLPFCbrown, CBEbrown, TCXyellow, IFGblue, STGyellow, PHGgreen, FPblue	Consensus Cluster D (Cell Cycle, NMD) ,Consensus Cluster D (Cell Cycle, NMD) ,Consensus Cluster D (Cell Cycle, NMD) ,Consensus Cluster D (Cell Cycle, NMD) ,Consensus Cluster D (Cell Cycle, NMD) ,Consensus Cluster D (Cell Cycle, NMD) ,Consensus Cluster D (Cell Cycle, NMD)
ENSMUSG00000041378	Cldn5	DLPFCblue, CBEturquoise, TCXturquoise, IFGturquoise, STGblue, PHGturquoise, FPturquoise	Consensus Cluster B (Immune system) ,Consensus Cluster B (Immune system) ,Consensus Cluster B (Immune system) ,Consensus Cluster B (Immune system) ,Consensus Cluster B (Immune system) ,Consensus Cluster B (Immune system) ,Consensus Cluster B (Immune system)
ENSMUSG00000007041	Clic1	DLPFCblue, CBEturquoise, TCXturquoise, IFGturquoise, STGblue, PHGturquoise, FPturquoise	Consensus Cluster B (Immune system) ,Consensus Cluster B (Immune system) ,Consensus Cluster B (Immune system) ,Consensus Cluster B (Immune system) ,Consensus Cluster B (Immune system) ,Consensus Cluster B (Immune system) ,Consensus Cluster B (Immune system)
ENSMUSG00000021097	Clmn	DLPFCbrown, CBEyellow, TCXyellow, IFGblue, STGyellow, PHGgreen, FPblue	Consensus Cluster D (Cell Cycle, NMD) ,Consensus Cluster C (Neuronal system) ,Consensus Cluster D (Cell Cycle, NMD) ,Consensus Cluster D (Cell Cycle, NMD) ,Consensus Cluster D (Cell Cycle, NMD) ,Consensus Cluster D (Cell Cycle, NMD) ,Consensus Cluster D (Cell Cycle, NMD)
ENSMUSG00000008153	Clstn3	DLPFCyellow, CBEyellow, TCXgreen, IFGbrown, STGbrown, PHGbrown, FPyellow	Consensus Cluster C (Neuronal system) ,Consensus Cluster C (Neuronal system) ,Consensus Cluster C (Neuronal system) ,Consensus Cluster C (Neuronal system) ,Consensus Cluster C (Neuronal system) ,Consensus Cluster C (Neuronal system) ,Consensus Cluster C (Neuronal system)
ENSMUSG00000040759	Cmtm5	DLPFCbrown, CBEbrown, IFGblue, STGyellow, PHGgreen, FPblue	Consensus Cluster D (Cell Cycle, NMD) ,Consensus Cluster D (Cell Cycle, NMD) ,Consensus Cluster D (Cell Cycle, NMD) ,Consensus Cluster D (Cell Cycle, NMD) ,Consensus Cluster D (Cell Cycle, NMD) ,Consensus Cluster D (Cell Cycle, NMD)
ENSMUSG00000032434	Cmtm6	DLPFCblue, TCXblue, IFGturquoise, STGblue, PHGturquoise, FPturquoise	Consensus Cluster B (Immune system) ,Consensus Cluster A (ECM organization) ,Consensus Cluster B (Immune system) ,Consensus Cluster B (Immune system) ,Consensus Cluster B (Immune system) ,Consensus Cluster B (Immune system)
ENSMUSG00000025658	Cnksr2	DLPFCyellow, CBEyellow, TCXgreen, IFGbrown, STGbrown, PHGbrown, FPyellow	Consensus Cluster C (Neuronal system) ,Consensus Cluster C (Neuronal system) ,Consensus Cluster C (Neuronal system) ,Consensus Cluster C (Neuronal system) ,Consensus Cluster C (Neuronal system) ,Consensus Cluster C (Neuronal system) ,Consensus Cluster C (Neuronal system)
ENSMUSG00000053931	Cnn3	DLPFCblue, CBEturquoise, TCXblue, IFGturquoise, STGblue, PHGturquoise, FPturquoise	Consensus Cluster B (Immune system) ,Consensus Cluster B (Immune system) ,Consensus Cluster A (ECM organization) ,Consensus Cluster B (Immune system) ,Consensus Cluster B (Immune system) ,Consensus Cluster B (Immune system) ,Consensus Cluster B (Immune system)
ENSMUSG00000056167	Cnot10	CBEblue, TCXbrown, STGturquoise	Consensus Cluster E (Organelle Biogensis, Cellular stress response) ,Consensus Cluster E (Organelle Biogensis, Cellular stress response) ,Consensus Cluster E (Organelle Biogensis, Cellular stress response)
ENSMUSG00000006782	Cnp	DLPFCbrown, CBEbrown, TCXyellow, IFGblue, STGyellow, PHGgreen, FPblue	Consensus Cluster D (Cell Cycle, NMD) ,Consensus Cluster D (Cell Cycle, NMD) ,Consensus Cluster D (Cell Cycle, NMD) ,Consensus Cluster D (Cell Cycle, NMD) ,Consensus Cluster D (Cell Cycle, NMD) ,Consensus Cluster D (Cell Cycle, NMD) ,Consensus Cluster D (Cell Cycle, NMD)
ENSMUSG00000053024	Cntn2	DLPFCbrown, CBEbrown, TCXyellow, IFGblue, STGyellow, PHGgreen, FPblue	Consensus Cluster D (Cell Cycle, NMD) ,Consensus Cluster D (Cell Cycle, NMD) ,Consensus Cluster D (Cell Cycle, NMD) ,Consensus Cluster D (Cell Cycle, NMD) ,Consensus Cluster D (Cell Cycle, NMD) ,Consensus Cluster D (Cell Cycle, NMD) ,Consensus Cluster D (Cell Cycle, NMD)
ENSMUSG00000064293	Cntn4	DLPFCyellow, CBEyellow, TCXgreen, IFGbrown, STGbrown, PHGbrown, FPyellow	Consensus Cluster C (Neuronal system) ,Consensus Cluster C (Neuronal system) ,Consensus Cluster C (Neuronal system) ,Consensus Cluster C (Neuronal system) ,Consensus Cluster C (Neuronal system) ,Consensus Cluster C (Neuronal system) ,Consensus Cluster C (Neuronal system)
ENSMUSG00000017167	Cntnap1	DLPFCyellow, CBEyellow, TCXgreen, IFGbrown, STGbrown, PHGbrown, FPyellow	Consensus Cluster C (Neuronal system) ,Consensus Cluster C (Neuronal system) ,Consensus Cluster C (Neuronal system) ,Consensus Cluster C (Neuronal system) ,Consensus Cluster C (Neuronal system) ,Consensus Cluster C (Neuronal system) ,Consensus Cluster C (Neuronal system)
ENSMUSG00000017188	Coa3	DLPFCturquoise, IFGbrown, PHGblue, FPbrown	Consensus Cluster E (Organelle Biogensis, Cellular stress response) ,Consensus Cluster C (Neuronal system) ,Consensus Cluster E (Organelle Biogensis, Cellular stress response) ,Consensus Cluster E (Organelle Biogensis, Cellular stress response)
ENSMUSG00000028626	Col9a2	DLPFCbrown, CBEbrown, TCXyellow, IFGblue, STGyellow, PHGgreen, FPblue	Consensus Cluster D (Cell Cycle, NMD) ,Consensus Cluster D (Cell Cycle, NMD) ,Consensus Cluster D (Cell Cycle, NMD) ,Consensus Cluster D (Cell Cycle, NMD) ,Consensus Cluster D (Cell Cycle, NMD) ,Consensus Cluster D (Cell Cycle, NMD) ,Consensus Cluster D (Cell Cycle, NMD)
NA	Col9a3	DLPFCbrown, CBEbrown, IFGblue, STGyellow, PHGgreen, FPblue	Consensus Cluster D (Cell Cycle, NMD) ,Consensus Cluster D (Cell Cycle, NMD) ,Consensus Cluster D (Cell Cycle, NMD) ,Consensus Cluster D (Cell Cycle, NMD) ,Consensus Cluster D (Cell Cycle, NMD) ,Consensus Cluster D (Cell Cycle, NMD)
ENSMUSG00000032299	Commd4	DLPFCturquoise, CBEblue, TCXbrown, IFGblue, STGturquoise, PHGblue, FPbrown	Consensus Cluster E (Organelle Biogensis, Cellular stress response) ,Consensus Cluster E (Organelle Biogensis, Cellular stress response) ,Consensus Cluster E (Organelle Biogensis, Cellular stress response) ,Consensus Cluster D (Cell Cycle, NMD) ,Consensus Cluster E (Organelle Biogensis, Cellular stress response) ,Consensus Cluster E (Organelle Biogensis, Cellular stress response) ,Consensus Clust…
ENSMUSG00000019373	Cops3	DLPFCyellow, CBEyellow, IFGbrown, STGbrown, PHGblue, FPbrown	Consensus Cluster C (Neuronal system) ,Consensus Cluster C (Neuronal system) ,Consensus Cluster C (Neuronal system) ,Consensus Cluster C (Neuronal system) ,Consensus Cluster E (Organelle Biogensis, Cellular stress response) ,Consensus Cluster E (Organelle Biogensis, Cellular stress response)
ENSMUSG00000035297	Cops4	IFGbrown, STGbrown, PHGblue, FPbrown	Consensus Cluster C (Neuronal system) ,Consensus Cluster C (Neuronal system) ,Consensus Cluster E (Organelle Biogensis, Cellular stress response) ,Consensus Cluster E (Organelle Biogensis, Cellular stress response)
ENSMUSG00000026798	Coq4	DLPFCturquoise, CBEblue, TCXbrown, IFGblue, STGturquoise, PHGblue	Consensus Cluster E (Organelle Biogensis, Cellular stress response) ,Consensus Cluster E (Organelle Biogensis, Cellular stress response) ,Consensus Cluster E (Organelle Biogensis, Cellular stress response) ,Consensus Cluster D (Cell Cycle, NMD) ,Consensus Cluster E (Organelle Biogensis, Cellular stress response) ,Consensus Cluster E (Organelle Biogensis, Cellular stress response)
ENSMUSG00000028337	Coro2a	DLPFCyellow, CBEyellow, TCXgreen, IFGbrown, STGbrown, PHGbrown, FPyellow	Consensus Cluster C (Neuronal system) ,Consensus Cluster C (Neuronal system) ,Consensus Cluster C (Neuronal system) ,Consensus Cluster C (Neuronal system) ,Consensus Cluster C (Neuronal system) ,Consensus Cluster C (Neuronal system) ,Consensus Cluster C (Neuronal system)
ENSMUSG00000014313	Cox6c	DLPFCyellow, TCXgreen, IFGbrown, STGbrown, FPbrown	Consensus Cluster C (Neuronal system) ,Consensus Cluster C (Neuronal system) ,Consensus Cluster C (Neuronal system) ,Consensus Cluster C (Neuronal system) ,Consensus Cluster E (Organelle Biogensis, Cellular stress response)
ENSMUSG00000024248	Cox7a2l	DLPFCyellow, TCXgreen, IFGbrown, STGbrown, PHGblue, FPbrown	Consensus Cluster C (Neuronal system) ,Consensus Cluster C (Neuronal system) ,Consensus Cluster C (Neuronal system) ,Consensus Cluster C (Neuronal system) ,Consensus Cluster E (Organelle Biogensis, Cellular stress response) ,Consensus Cluster E (Organelle Biogensis, Cellular stress response)
ENSMUSG00000033615	Cplx1	DLPFCyellow, CBEyellow, TCXgreen, IFGbrown, STGbrown, PHGbrown, FPyellow	Consensus Cluster C (Neuronal system) ,Consensus Cluster C (Neuronal system) ,Consensus Cluster C (Neuronal system) ,Consensus Cluster C (Neuronal system) ,Consensus Cluster C (Neuronal system) ,Consensus Cluster C (Neuronal system) ,Consensus Cluster C (Neuronal system)
ENSMUSG00000034361	Cpne2	DLPFCbrown, CBEturquoise, TCXyellow, IFGblue, STGyellow, PHGgreen, FPblue	Consensus Cluster D (Cell Cycle, NMD) ,Consensus Cluster B (Immune system) ,Consensus Cluster D (Cell Cycle, NMD) ,Consensus Cluster D (Cell Cycle, NMD) ,Consensus Cluster D (Cell Cycle, NMD) ,Consensus Cluster D (Cell Cycle, NMD) ,Consensus Cluster D (Cell Cycle, NMD)
ENSMUSG00000024900	Cpt1a	CBEturquoise, TCXblue, IFGyellow, PHGyellow, FPblue	Consensus Cluster B (Immune system) ,Consensus Cluster A (ECM organization) ,Consensus Cluster A (ECM organization) ,Consensus Cluster A (ECM organization) ,Consensus Cluster D (Cell Cycle, NMD)
ENSMUSG00000014599	Csf1	DLPFCblue, CBEturquoise, TCXyellow, IFGturquoise, STGblue, PHGturquoise, FPturquoise	Consensus Cluster B (Immune system) ,Consensus Cluster B (Immune system) ,Consensus Cluster D (Cell Cycle, NMD) ,Consensus Cluster B (Immune system) ,Consensus Cluster B (Immune system) ,Consensus Cluster B (Immune system) ,Consensus Cluster B (Immune system)
ENSMUSG00000046707	Csnk2a2	CBEblue, FPyellow	Consensus Cluster E (Organelle Biogensis, Cellular stress response) ,Consensus Cluster C (Neuronal system)
ENSMUSG00000044647	Csrnp3	DLPFCyellow, CBEyellow, TCXgreen, IFGbrown, STGbrown, PHGbrown, FPyellow	Consensus Cluster C (Neuronal system) ,Consensus Cluster C (Neuronal system) ,Consensus Cluster C (Neuronal system) ,Consensus Cluster C (Neuronal system) ,Consensus Cluster C (Neuronal system) ,Consensus Cluster C (Neuronal system) ,Consensus Cluster C (Neuronal system)
ENSMUSG00000037815	Ctnna1	CBEturquoise, TCXyellow, STGyellow, PHGgreen, FPblue	Consensus Cluster B (Immune system) ,Consensus Cluster D (Cell Cycle, NMD) ,Consensus Cluster D (Cell Cycle, NMD) ,Consensus Cluster D (Cell Cycle, NMD) ,Consensus Cluster D (Cell Cycle, NMD)
ENSMUSG00000022240	Ctnnd2	DLPFCturquoise, CBEturquoise, PHGblue, FPbrown	Consensus Cluster E (Organelle Biogensis, Cellular stress response) ,Consensus Cluster B (Immune system) ,Consensus Cluster E (Organelle Biogensis, Cellular stress response) ,Consensus Cluster E (Organelle Biogensis, Cellular stress response)
ENSMUSG00000038642	Ctss	DLPFCblue, CBEturquoise, TCXturquoise, IFGturquoise, STGblue, PHGturquoise, FPturquoise	Consensus Cluster B (Immune system) ,Consensus Cluster B (Immune system) ,Consensus Cluster B (Immune system) ,Consensus Cluster B (Immune system) ,Consensus Cluster B (Immune system) ,Consensus Cluster B (Immune system) ,Consensus Cluster B (Immune system)
ENSMUSG00000018378	Cuedc1	DLPFCbrown, TCXyellow, IFGblue, STGyellow, PHGgreen, FPblue	Consensus Cluster D (Cell Cycle, NMD) ,Consensus Cluster D (Cell Cycle, NMD) ,Consensus Cluster D (Cell Cycle, NMD) ,Consensus Cluster D (Cell Cycle, NMD) ,Consensus Cluster D (Cell Cycle, NMD) ,Consensus Cluster D (Cell Cycle, NMD)
ENSMUSG00000006519	Cyba	DLPFCblue, CBEturquoise, TCXturquoise, IFGturquoise, STGblue, PHGturquoise, FPturquoise	Consensus Cluster B (Immune system) ,Consensus Cluster B (Immune system) ,Consensus Cluster B (Immune system) ,Consensus Cluster B (Immune system) ,Consensus Cluster B (Immune system) ,Consensus Cluster B (Immune system) ,Consensus Cluster B (Immune system)
ENSMUSG00000020340	Cyfip2	DLPFCyellow, CBEyellow, TCXgreen, IFGbrown, STGbrown, PHGbrown, FPyellow	Consensus Cluster C (Neuronal system) ,Consensus Cluster C (Neuronal system) ,Consensus Cluster C (Neuronal system) ,Consensus Cluster C (Neuronal system) ,Consensus Cluster C (Neuronal system) ,Consensus Cluster C (Neuronal system) ,Consensus Cluster C (Neuronal system)
ENSMUSG00000026170	Cyp27a1	TCXyellow, IFGblue, STGyellow, PHGgreen, FPblue	Consensus Cluster D (Cell Cycle, NMD) ,Consensus Cluster D (Cell Cycle, NMD) ,Consensus Cluster D (Cell Cycle, NMD) ,Consensus Cluster D (Cell Cycle, NMD) ,Consensus Cluster D (Cell Cycle, NMD)
ENSMUSG00000068373	D430041D05Rik	DLPFCyellow, CBEyellow, TCXgreen, IFGbrown, STGbrown, PHGbrown, FPyellow	Consensus Cluster C (Neuronal system) ,Consensus Cluster C (Neuronal system) ,Consensus Cluster C (Neuronal system) ,Consensus Cluster C (Neuronal system) ,Consensus Cluster C (Neuronal system) ,Consensus Cluster C (Neuronal system) ,Consensus Cluster C (Neuronal system)
ENSMUSG00000040260	Daam2	DLPFCbrown, CBEbrown, TCXyellow, IFGblue, STGyellow, PHGgreen, FPblue	Consensus Cluster D (Cell Cycle, NMD) ,Consensus Cluster D (Cell Cycle, NMD) ,Consensus Cluster D (Cell Cycle, NMD) ,Consensus Cluster D (Cell Cycle, NMD) ,Consensus Cluster D (Cell Cycle, NMD) ,Consensus Cluster D (Cell Cycle, NMD) ,Consensus Cluster D (Cell Cycle, NMD)
ENSMUSG00000039952	Dag1	DLPFCblue, CBEturquoise, TCXblue, IFGyellow, STGyellow, PHGyellow, FPblue	Consensus Cluster B (Immune system) ,Consensus Cluster B (Immune system) ,Consensus Cluster A (ECM organization) ,Consensus Cluster A (ECM organization) ,Consensus Cluster D (Cell Cycle, NMD) ,Consensus Cluster A (ECM organization) ,Consensus Cluster D (Cell Cycle, NMD)
ENSMUSG00000026356	Dars	CBEturquoise, TCXblue, IFGyellow, PHGyellow, FPblue	Consensus Cluster B (Immune system) ,Consensus Cluster A (ECM organization) ,Consensus Cluster A (ECM organization) ,Consensus Cluster A (ECM organization) ,Consensus Cluster D (Cell Cycle, NMD)
ENSMUSG00000017734	Dbndd2	DLPFCbrown, TCXyellow, IFGblue, STGyellow, PHGgreen, FPblue	Consensus Cluster D (Cell Cycle, NMD) ,Consensus Cluster D (Cell Cycle, NMD) ,Consensus Cluster D (Cell Cycle, NMD) ,Consensus Cluster D (Cell Cycle, NMD) ,Consensus Cluster D (Cell Cycle, NMD) ,Consensus Cluster D (Cell Cycle, NMD)
ENSMUSG00000026554	Dcaf8	DLPFCturquoise, CBEblue, TCXbrown, IFGblue, STGturquoise, FPblue	Consensus Cluster E (Organelle Biogensis, Cellular stress response) ,Consensus Cluster E (Organelle Biogensis, Cellular stress response) ,Consensus Cluster E (Organelle Biogensis, Cellular stress response) ,Consensus Cluster D (Cell Cycle, NMD) ,Consensus Cluster E (Organelle Biogensis, Cellular stress response) ,Consensus Cluster D (Cell Cycle, NMD)
ENSMUSG00000021494	Ddx41	DLPFCturquoise, IFGbrown, STGbrown, PHGblue	Consensus Cluster E (Organelle Biogensis, Cellular stress response) ,Consensus Cluster C (Neuronal system) ,Consensus Cluster C (Neuronal system) ,Consensus Cluster E (Organelle Biogensis, Cellular stress response)
ENSMUSG00000020705	Ddx42	DLPFCturquoise, CBEblue, TCXbrown, IFGblue, STGturquoise, PHGblue, FPblue	Consensus Cluster E (Organelle Biogensis, Cellular stress response) ,Consensus Cluster E (Organelle Biogensis, Cellular stress response) ,Consensus Cluster E (Organelle Biogensis, Cellular stress response) ,Consensus Cluster D (Cell Cycle, NMD) ,Consensus Cluster E (Organelle Biogensis, Cellular stress response) ,Consensus Cluster E (Organelle Biogensis, Cellular stress response) ,Consensus Clust…
ENSMUSG00000028223	Decr1	DLPFCblue, CBEturquoise, TCXblue, IFGyellow, FPblue	Consensus Cluster B (Immune system) ,Consensus Cluster B (Immune system) ,Consensus Cluster A (ECM organization) ,Consensus Cluster A (ECM organization) ,Consensus Cluster D (Cell Cycle, NMD)
ENSMUSG00000034449	Dhrs11	DLPFCturquoise, CBEblue, TCXbrown, IFGbrown, PHGblue	Consensus Cluster E (Organelle Biogensis, Cellular stress response) ,Consensus Cluster E (Organelle Biogensis, Cellular stress response) ,Consensus Cluster E (Organelle Biogensis, Cellular stress response) ,Consensus Cluster C (Neuronal system) ,Consensus Cluster E (Organelle Biogensis, Cellular stress response)
ENSMUSG00000038914	Dido1	CBEblue, TCXbrown, IFGblue, STGturquoise, FPblue	Consensus Cluster E (Organelle Biogensis, Cellular stress response) ,Consensus Cluster E (Organelle Biogensis, Cellular stress response) ,Consensus Cluster D (Cell Cycle, NMD) ,Consensus Cluster E (Organelle Biogensis, Cellular stress response) ,Consensus Cluster D (Cell Cycle, NMD)
ENSMUSG00000023026	Dip2b	DLPFCbrown, TCXyellow, IFGblue, STGyellow, PHGgreen, FPblue	Consensus Cluster D (Cell Cycle, NMD) ,Consensus Cluster D (Cell Cycle, NMD) ,Consensus Cluster D (Cell Cycle, NMD) ,Consensus Cluster D (Cell Cycle, NMD) ,Consensus Cluster D (Cell Cycle, NMD) ,Consensus Cluster D (Cell Cycle, NMD)
ENSMUSG00000047842	Diras2	DLPFCyellow, CBEyellow, TCXgreen, IFGbrown, STGbrown, PHGbrown, FPyellow	Consensus Cluster C (Neuronal system) ,Consensus Cluster C (Neuronal system) ,Consensus Cluster C (Neuronal system) ,Consensus Cluster C (Neuronal system) ,Consensus Cluster C (Neuronal system) ,Consensus Cluster C (Neuronal system) ,Consensus Cluster C (Neuronal system)
ENSMUSG00000000881	Dlg3	DLPFCyellow, CBEyellow, TCXgreen, IFGbrown, STGbrown, PHGbrown, FPyellow	Consensus Cluster C (Neuronal system) ,Consensus Cluster C (Neuronal system) ,Consensus Cluster C (Neuronal system) ,Consensus Cluster C (Neuronal system) ,Consensus Cluster C (Neuronal system) ,Consensus Cluster C (Neuronal system) ,Consensus Cluster C (Neuronal system)
ENSMUSG00000003279	Dlgap1	DLPFCyellow, CBEyellow, TCXgreen, IFGbrown, STGbrown, PHGbrown, FPyellow	Consensus Cluster C (Neuronal system) ,Consensus Cluster C (Neuronal system) ,Consensus Cluster C (Neuronal system) ,Consensus Cluster C (Neuronal system) ,Consensus Cluster C (Neuronal system) ,Consensus Cluster C (Neuronal system) ,Consensus Cluster C (Neuronal system)
ENSMUSG00000031701	Dnaja2	DLPFCyellow, CBEyellow, TCXgreen, IFGbrown, STGbrown, PHGblue, FPbrown	Consensus Cluster C (Neuronal system) ,Consensus Cluster C (Neuronal system) ,Consensus Cluster C (Neuronal system) ,Consensus Cluster C (Neuronal system) ,Consensus Cluster C (Neuronal system) ,Consensus Cluster E (Organelle Biogensis, Cellular stress response) ,Consensus Cluster E (Organelle Biogensis, Cellular stress response)
ENSMUSG00000028035	Dnajb4	DLPFCturquoise, CBEblue, TCXbrown, IFGblue, STGturquoise, PHGblue, FPblue	Consensus Cluster E (Organelle Biogensis, Cellular stress response) ,Consensus Cluster E (Organelle Biogensis, Cellular stress response) ,Consensus Cluster E (Organelle Biogensis, Cellular stress response) ,Consensus Cluster D (Cell Cycle, NMD) ,Consensus Cluster E (Organelle Biogensis, Cellular stress response) ,Consensus Cluster E (Organelle Biogensis, Cellular stress response) ,Consensus Clust…
ENSMUSG00000029131	Dnajb6	DLPFCturquoise, CBEblue, TCXbrown, IFGblue, STGturquoise, PHGblue	Consensus Cluster E (Organelle Biogensis, Cellular stress response) ,Consensus Cluster E (Organelle Biogensis, Cellular stress response) ,Consensus Cluster E (Organelle Biogensis, Cellular stress response) ,Consensus Cluster D (Cell Cycle, NMD) ,Consensus Cluster E (Organelle Biogensis, Cellular stress response) ,Consensus Cluster E (Organelle Biogensis, Cellular stress response)
ENSMUSG00000021811	Dnajc9	TCXbrown, STGturquoise	Consensus Cluster E (Organelle Biogensis, Cellular stress response) ,Consensus Cluster E (Organelle Biogensis, Cellular stress response)
ENSMUSG00000026825	Dnm1	DLPFCyellow, CBEyellow, TCXgreen, IFGbrown, STGbrown, PHGbrown, FPyellow	Consensus Cluster C (Neuronal system) ,Consensus Cluster C (Neuronal system) ,Consensus Cluster C (Neuronal system) ,Consensus Cluster C (Neuronal system) ,Consensus Cluster C (Neuronal system) ,Consensus Cluster C (Neuronal system) ,Consensus Cluster C (Neuronal system)
ENSMUSG00000038608	Dock10	DLPFCbrown, CBEbrown, TCXyellow, IFGblue, STGyellow, PHGgreen, FPblue	Consensus Cluster D (Cell Cycle, NMD) ,Consensus Cluster D (Cell Cycle, NMD) ,Consensus Cluster D (Cell Cycle, NMD) ,Consensus Cluster D (Cell Cycle, NMD) ,Consensus Cluster D (Cell Cycle, NMD) ,Consensus Cluster D (Cell Cycle, NMD) ,Consensus Cluster D (Cell Cycle, NMD)
ENSMUSG00000039716	Dock3	DLPFCyellow, CBEyellow, TCXgreen, IFGbrown, STGbrown, PHGbrown, FPyellow	Consensus Cluster C (Neuronal system) ,Consensus Cluster C (Neuronal system) ,Consensus Cluster C (Neuronal system) ,Consensus Cluster C (Neuronal system) ,Consensus Cluster C (Neuronal system) ,Consensus Cluster C (Neuronal system) ,Consensus Cluster C (Neuronal system)
ENSMUSG00000027430	Dtd1	DLPFCturquoise, CBEblue, TCXbrown, STGturquoise, PHGblue, FPblue	Consensus Cluster E (Organelle Biogensis, Cellular stress response) ,Consensus Cluster E (Organelle Biogensis, Cellular stress response) ,Consensus Cluster E (Organelle Biogensis, Cellular stress response) ,Consensus Cluster E (Organelle Biogensis, Cellular stress response) ,Consensus Cluster E (Organelle Biogensis, Cellular stress response) ,Consensus Cluster D (Cell Cycle, NMD)
ENSMUSG00000024302	Dtna	DLPFCblue, CBEturquoise, TCXblue, IFGturquoise, STGblue, PHGturquoise, PHGyellow	Consensus Cluster B (Immune system) ,Consensus Cluster B (Immune system) ,Consensus Cluster A (ECM organization) ,Consensus Cluster B (Immune system) ,Consensus Cluster B (Immune system) ,Consensus Cluster B (Immune system) ,Consensus Cluster A (ECM organization)
ENSMUSG00000024253	Dync2li1	DLPFCturquoise, CBEblue, TCXbrown, IFGblue, STGturquoise, PHGblue, FPblue	Consensus Cluster E (Organelle Biogensis, Cellular stress response) ,Consensus Cluster E (Organelle Biogensis, Cellular stress response) ,Consensus Cluster E (Organelle Biogensis, Cellular stress response) ,Consensus Cluster D (Cell Cycle, NMD) ,Consensus Cluster E (Organelle Biogensis, Cellular stress response) ,Consensus Cluster E (Organelle Biogensis, Cellular stress response) ,Consensus Clust…
ENSMUSG00000034488	Edil3	DLPFCbrown, CBEbrown, TCXyellow, IFGblue, STGyellow, PHGgreen, FPblue	Consensus Cluster D (Cell Cycle, NMD) ,Consensus Cluster D (Cell Cycle, NMD) ,Consensus Cluster D (Cell Cycle, NMD) ,Consensus Cluster D (Cell Cycle, NMD) ,Consensus Cluster D (Cell Cycle, NMD) ,Consensus Cluster D (Cell Cycle, NMD) ,Consensus Cluster D (Cell Cycle, NMD)
ENSMUSG00000034210	Efcab14	DLPFCbrown, CBEyellow, STGyellow, PHGyellow, FPblue	Consensus Cluster D (Cell Cycle, NMD) ,Consensus Cluster C (Neuronal system) ,Consensus Cluster D (Cell Cycle, NMD) ,Consensus Cluster A (ECM organization) ,Consensus Cluster D (Cell Cycle, NMD)
ENSMUSG00000024909	Efemp2	DLPFCblue, TCXblue, IFGyellow	Consensus Cluster B (Immune system) ,Consensus Cluster A (ECM organization) ,Consensus Cluster A (ECM organization)
ENSMUSG00000026255	Efhd1	DLPFCbrown, CBEbrown, TCXyellow, IFGblue, STGyellow, PHGgreen, FPblue	Consensus Cluster D (Cell Cycle, NMD) ,Consensus Cluster D (Cell Cycle, NMD) ,Consensus Cluster D (Cell Cycle, NMD) ,Consensus Cluster D (Cell Cycle, NMD) ,Consensus Cluster D (Cell Cycle, NMD) ,Consensus Cluster D (Cell Cycle, NMD) ,Consensus Cluster D (Cell Cycle, NMD)
ENSMUSG00000024065	Ehd3	DLPFCyellow, CBEyellow, TCXgreen, IFGbrown, STGbrown, PHGbrown, FPyellow	Consensus Cluster C (Neuronal system) ,Consensus Cluster C (Neuronal system) ,Consensus Cluster C (Neuronal system) ,Consensus Cluster C (Neuronal system) ,Consensus Cluster C (Neuronal system) ,Consensus Cluster C (Neuronal system) ,Consensus Cluster C (Neuronal system)
ENSMUSG00000006390	Elovl1	DLPFCbrown, CBEbrown, TCXyellow, IFGblue, STGyellow, PHGgreen, FPblue	Consensus Cluster D (Cell Cycle, NMD) ,Consensus Cluster D (Cell Cycle, NMD) ,Consensus Cluster D (Cell Cycle, NMD) ,Consensus Cluster D (Cell Cycle, NMD) ,Consensus Cluster D (Cell Cycle, NMD) ,Consensus Cluster D (Cell Cycle, NMD) ,Consensus Cluster D (Cell Cycle, NMD)
ENSMUSG00000021696	Elovl7	DLPFCblue, CBEturquoise, TCXturquoise, IFGturquoise, STGblue, PHGturquoise, FPturquoise	Consensus Cluster B (Immune system) ,Consensus Cluster B (Immune system) ,Consensus Cluster B (Immune system) ,Consensus Cluster B (Immune system) ,Consensus Cluster B (Immune system) ,Consensus Cluster B (Immune system) ,Consensus Cluster B (Immune system)
ENSMUSG00000037419	Endod1	CBEbrown, TCXyellow, IFGblue, STGyellow, PHGgreen, FPblue	Consensus Cluster D (Cell Cycle, NMD) ,Consensus Cluster D (Cell Cycle, NMD) ,Consensus Cluster D (Cell Cycle, NMD) ,Consensus Cluster D (Cell Cycle, NMD) ,Consensus Cluster D (Cell Cycle, NMD) ,Consensus Cluster D (Cell Cycle, NMD)
ENSMUSG00000004267	Eno2	DLPFCyellow, CBEyellow, IFGbrown, STGbrown, PHGbrown, FPyellow	Consensus Cluster C (Neuronal system) ,Consensus Cluster C (Neuronal system) ,Consensus Cluster C (Neuronal system) ,Consensus Cluster C (Neuronal system) ,Consensus Cluster C (Neuronal system) ,Consensus Cluster C (Neuronal system)
ENSMUSG00000022425	Enpp2	DLPFCbrown, CBEbrown, TCXyellow, IFGblue, STGyellow, PHGgreen, FPblue	Consensus Cluster D (Cell Cycle, NMD) ,Consensus Cluster D (Cell Cycle, NMD) ,Consensus Cluster D (Cell Cycle, NMD) ,Consensus Cluster D (Cell Cycle, NMD) ,Consensus Cluster D (Cell Cycle, NMD) ,Consensus Cluster D (Cell Cycle, NMD) ,Consensus Cluster D (Cell Cycle, NMD)
ENSMUSG00000041608	Entpd3	DLPFCyellow, CBEyellow, TCXgreen, IFGbrown, STGbrown, PHGbrown, FPyellow	Consensus Cluster C (Neuronal system) ,Consensus Cluster C (Neuronal system) ,Consensus Cluster C (Neuronal system) ,Consensus Cluster C (Neuronal system) ,Consensus Cluster C (Neuronal system) ,Consensus Cluster C (Neuronal system) ,Consensus Cluster C (Neuronal system)
ENSMUSG00000055024	Ep300	IFGblue, STGturquoise, PHGblue, FPbrown	Consensus Cluster D (Cell Cycle, NMD) ,Consensus Cluster E (Organelle Biogensis, Cellular stress response) ,Consensus Cluster E (Organelle Biogensis, Cellular stress response) ,Consensus Cluster E (Organelle Biogensis, Cellular stress response)
ENSMUSG00000024140	Epas1	CBEturquoise, TCXturquoise, IFGturquoise, STGblue	Consensus Cluster B (Immune system) ,Consensus Cluster B (Immune system) ,Consensus Cluster B (Immune system) ,Consensus Cluster B (Immune system)
ENSMUSG00000026235	Epha4	DLPFCyellow, CBEyellow, TCXgreen, IFGbrown, STGbrown, PHGbrown, FPyellow	Consensus Cluster C (Neuronal system) ,Consensus Cluster C (Neuronal system) ,Consensus Cluster C (Neuronal system) ,Consensus Cluster C (Neuronal system) ,Consensus Cluster C (Neuronal system) ,Consensus Cluster C (Neuronal system) ,Consensus Cluster C (Neuronal system)
ENSMUSG00000015766	Eps8	DLPFCblue, CBEturquoise, IFGturquoise, STGblue	Consensus Cluster B (Immune system) ,Consensus Cluster B (Immune system) ,Consensus Cluster B (Immune system) ,Consensus Cluster B (Immune system)
ENSMUSG00000030929	Eri2	TCXbrown, IFGblue, STGturquoise, PHGgreen, FPblue	Consensus Cluster E (Organelle Biogensis, Cellular stress response) ,Consensus Cluster D (Cell Cycle, NMD) ,Consensus Cluster E (Organelle Biogensis, Cellular stress response) ,Consensus Cluster D (Cell Cycle, NMD) ,Consensus Cluster D (Cell Cycle, NMD)
ENSMUSG00000026830	Ermn	DLPFCbrown, CBEbrown, TCXyellow, IFGblue, STGyellow, PHGgreen, FPblue	Consensus Cluster D (Cell Cycle, NMD) ,Consensus Cluster D (Cell Cycle, NMD) ,Consensus Cluster D (Cell Cycle, NMD) ,Consensus Cluster D (Cell Cycle, NMD) ,Consensus Cluster D (Cell Cycle, NMD) ,Consensus Cluster D (Cell Cycle, NMD) ,Consensus Cluster D (Cell Cycle, NMD)
ENSMUSG00000001946	Esam	DLPFCblue, CBEturquoise, TCXturquoise, IFGturquoise, STGblue, FPturquoise	Consensus Cluster B (Immune system) ,Consensus Cluster B (Immune system) ,Consensus Cluster B (Immune system) ,Consensus Cluster B (Immune system) ,Consensus Cluster B (Immune system) ,Consensus Cluster B (Immune system)
ENSMUSG00000029122	Evc	DLPFCblue, CBEturquoise, TCXblue, IFGyellow, STGyellow, PHGyellow	Consensus Cluster B (Immune system) ,Consensus Cluster B (Immune system) ,Consensus Cluster A (ECM organization) ,Consensus Cluster A (ECM organization) ,Consensus Cluster D (Cell Cycle, NMD) ,Consensus Cluster A (ECM organization)
ENSMUSG00000078771	Evi2a	DLPFCbrown, CBEbrown, TCXyellow, IFGblue, STGyellow, PHGgreen, FPblue	Consensus Cluster D (Cell Cycle, NMD) ,Consensus Cluster D (Cell Cycle, NMD) ,Consensus Cluster D (Cell Cycle, NMD) ,Consensus Cluster D (Cell Cycle, NMD) ,Consensus Cluster D (Cell Cycle, NMD) ,Consensus Cluster D (Cell Cycle, NMD) ,Consensus Cluster D (Cell Cycle, NMD)
ENSMUSG00000036435	Exoc1	DLPFCturquoise, CBEblue, TCXbrown, IFGblue, STGturquoise, PHGblue, FPblue	Consensus Cluster E (Organelle Biogensis, Cellular stress response) ,Consensus Cluster E (Organelle Biogensis, Cellular stress response) ,Consensus Cluster E (Organelle Biogensis, Cellular stress response) ,Consensus Cluster D (Cell Cycle, NMD) ,Consensus Cluster E (Organelle Biogensis, Cellular stress response) ,Consensus Cluster E (Organelle Biogensis, Cellular stress response) ,Consensus Clust…
ENSMUSG00000052397	Ezr	CBEturquoise, TCXblue, IFGyellow, PHGyellow, FPblue	Consensus Cluster B (Immune system) ,Consensus Cluster A (ECM organization) ,Consensus Cluster A (ECM organization) ,Consensus Cluster A (ECM organization) ,Consensus Cluster D (Cell Cycle, NMD)
ENSMUSG00000033579	Fa2h	DLPFCbrown, CBEbrown, TCXyellow, IFGblue, STGyellow, PHGgreen, FPblue	Consensus Cluster D (Cell Cycle, NMD) ,Consensus Cluster D (Cell Cycle, NMD) ,Consensus Cluster D (Cell Cycle, NMD) ,Consensus Cluster D (Cell Cycle, NMD) ,Consensus Cluster D (Cell Cycle, NMD) ,Consensus Cluster D (Cell Cycle, NMD) ,Consensus Cluster D (Cell Cycle, NMD)
ENSMUSG00000026655	Fam107b	DLPFCbrown, CBEyellow, TCXyellow, IFGblue, STGyellow, PHGgreen, FPblue	Consensus Cluster D (Cell Cycle, NMD) ,Consensus Cluster C (Neuronal system) ,Consensus Cluster D (Cell Cycle, NMD) ,Consensus Cluster D (Cell Cycle, NMD) ,Consensus Cluster D (Cell Cycle, NMD) ,Consensus Cluster D (Cell Cycle, NMD) ,Consensus Cluster D (Cell Cycle, NMD)
ENSMUSG00000035184	Fam124a	DLPFCbrown, CBEbrown, TCXyellow, IFGblue, STGyellow, PHGgreen, FPblue	Consensus Cluster D (Cell Cycle, NMD) ,Consensus Cluster D (Cell Cycle, NMD) ,Consensus Cluster D (Cell Cycle, NMD) ,Consensus Cluster D (Cell Cycle, NMD) ,Consensus Cluster D (Cell Cycle, NMD) ,Consensus Cluster D (Cell Cycle, NMD) ,Consensus Cluster D (Cell Cycle, NMD)
ENSMUSG00000026796	Fam129b	DLPFCblue, TCXblue, IFGturquoise, STGblue, PHGturquoise, FPturquoise	Consensus Cluster B (Immune system) ,Consensus Cluster A (ECM organization) ,Consensus Cluster B (Immune system) ,Consensus Cluster B (Immune system) ,Consensus Cluster B (Immune system) ,Consensus Cluster B (Immune system)
ENSMUSG00000044465	Fam160a2	DLPFCturquoise, CBEblue, TCXbrown, PHGblue, FPyellow	Consensus Cluster E (Organelle Biogensis, Cellular stress response) ,Consensus Cluster E (Organelle Biogensis, Cellular stress response) ,Consensus Cluster E (Organelle Biogensis, Cellular stress response) ,Consensus Cluster E (Organelle Biogensis, Cellular stress response) ,Consensus Cluster C (Neuronal system)
ENSMUSG00000050530	Fam171a1	DLPFCturquoise, IFGyellow, PHGblue	Consensus Cluster E (Organelle Biogensis, Cellular stress response) ,Consensus Cluster A (ECM organization) ,Consensus Cluster E (Organelle Biogensis, Cellular stress response)
ENSMUSG00000071604	Fam189a2	DLPFCblue, CBEturquoise, TCXblue, IFGturquoise, STGblue, PHGturquoise, FPturquoise	Consensus Cluster B (Immune system) ,Consensus Cluster B (Immune system) ,Consensus Cluster A (ECM organization) ,Consensus Cluster B (Immune system) ,Consensus Cluster B (Immune system) ,Consensus Cluster B (Immune system) ,Consensus Cluster B (Immune system)
ENSMUSG00000037210	Fam193a	PHGblue, FPbrown	Consensus Cluster E (Organelle Biogensis, Cellular stress response) ,Consensus Cluster E (Organelle Biogensis, Cellular stress response)
ENSMUSG00000021792	Fam213a	CBEturquoise, TCXblue	Consensus Cluster B (Immune system) ,Consensus Cluster A (ECM organization)
ENSMUSG00000020589	Fam49a	DLPFCyellow, CBEturquoise, TCXgreen, IFGbrown, STGbrown, PHGbrown, FPyellow	Consensus Cluster C (Neuronal system) ,Consensus Cluster B (Immune system) ,Consensus Cluster C (Neuronal system) ,Consensus Cluster C (Neuronal system) ,Consensus Cluster C (Neuronal system) ,Consensus Cluster C (Neuronal system) ,Consensus Cluster C (Neuronal system)
ENSMUSG00000026245	Farsb	DLPFCturquoise, CBEblue, IFGbrown, PHGblue, FPyellow	Consensus Cluster E (Organelle Biogensis, Cellular stress response) ,Consensus Cluster E (Organelle Biogensis, Cellular stress response) ,Consensus Cluster C (Neuronal system) ,Consensus Cluster E (Organelle Biogensis, Cellular stress response) ,Consensus Cluster C (Neuronal system)
ENSMUSG00000070047	Fat1	DLPFCblue, CBEturquoise, TCXblue, IFGyellow, PHGyellow, FPblue	Consensus Cluster B (Immune system) ,Consensus Cluster B (Immune system) ,Consensus Cluster A (ECM organization) ,Consensus Cluster A (ECM organization) ,Consensus Cluster A (ECM organization) ,Consensus Cluster D (Cell Cycle, NMD)
ENSMUSG00000028246	Faxc	DLPFCyellow, CBEyellow, TCXgreen, IFGbrown, STGbrown, PHGbrown, FPyellow	Consensus Cluster C (Neuronal system) ,Consensus Cluster C (Neuronal system) ,Consensus Cluster C (Neuronal system) ,Consensus Cluster C (Neuronal system) ,Consensus Cluster C (Neuronal system) ,Consensus Cluster C (Neuronal system) ,Consensus Cluster C (Neuronal system)
ENSMUSG00000041556	Fbxo2	CBEyellow, TCXblue, STGblue, PHGyellow, FPblue	Consensus Cluster C (Neuronal system) ,Consensus Cluster A (ECM organization) ,Consensus Cluster B (Immune system) ,Consensus Cluster A (ECM organization) ,Consensus Cluster D (Cell Cycle, NMD)
ENSMUSG00000058715	Fcer1g	DLPFCblue, CBEturquoise, TCXturquoise, IFGturquoise, STGblue, PHGturquoise, FPturquoise	Consensus Cluster B (Immune system) ,Consensus Cluster B (Immune system) ,Consensus Cluster B (Immune system) ,Consensus Cluster B (Immune system) ,Consensus Cluster B (Immune system) ,Consensus Cluster B (Immune system) ,Consensus Cluster B (Immune system)
ENSMUSG00000037712	Fermt2	DLPFCblue, CBEturquoise, TCXblue, IFGyellow, FPblue	Consensus Cluster B (Immune system) ,Consensus Cluster B (Immune system) ,Consensus Cluster A (ECM organization) ,Consensus Cluster A (ECM organization) ,Consensus Cluster D (Cell Cycle, NMD)
ENSMUSG00000024911	Fibp	DLPFCturquoise, CBEblue, TCXbrown, IFGbrown, STGbrown, PHGblue	Consensus Cluster E (Organelle Biogensis, Cellular stress response) ,Consensus Cluster E (Organelle Biogensis, Cellular stress response) ,Consensus Cluster E (Organelle Biogensis, Cellular stress response) ,Consensus Cluster C (Neuronal system) ,Consensus Cluster C (Neuronal system) ,Consensus Cluster E (Organelle Biogensis, Cellular stress response)
ENSMUSG00000030357	Fkbp4	DLPFCturquoise, CBEblue, TCXbrown, IFGblue, STGturquoise, PHGblue, FPblue	Consensus Cluster E (Organelle Biogensis, Cellular stress response) ,Consensus Cluster E (Organelle Biogensis, Cellular stress response) ,Consensus Cluster E (Organelle Biogensis, Cellular stress response) ,Consensus Cluster D (Cell Cycle, NMD) ,Consensus Cluster E (Organelle Biogensis, Cellular stress response) ,Consensus Cluster E (Organelle Biogensis, Cellular stress response) ,Consensus Clust…
ENSMUSG00000029648	Flt1	DLPFCblue, CBEturquoise, TCXturquoise, IFGturquoise, STGblue, PHGturquoise, FPturquoise	Consensus Cluster B (Immune system) ,Consensus Cluster B (Immune system) ,Consensus Cluster B (Immune system) ,Consensus Cluster B (Immune system) ,Consensus Cluster B (Immune system) ,Consensus Cluster B (Immune system) ,Consensus Cluster B (Immune system)
ENSMUSG00000036053	Fmnl2	DLPFCbrown, CBEbrown, TCXyellow, IFGblue, STGyellow, PHGgreen	Consensus Cluster D (Cell Cycle, NMD) ,Consensus Cluster D (Cell Cycle, NMD) ,Consensus Cluster D (Cell Cycle, NMD) ,Consensus Cluster D (Cell Cycle, NMD) ,Consensus Cluster D (Cell Cycle, NMD) ,Consensus Cluster D (Cell Cycle, NMD)
ENSMUSG00000026193	Fn1	DLPFCblue, CBEturquoise, TCXturquoise, IFGturquoise, PHGyellow	Consensus Cluster B (Immune system) ,Consensus Cluster B (Immune system) ,Consensus Cluster B (Immune system) ,Consensus Cluster B (Immune system) ,Consensus Cluster A (ECM organization)
ENSMUSG00000034998	Foxn2	DLPFCbrown, TCXyellow, IFGblue, STGyellow, PHGgreen, FPblue	Consensus Cluster D (Cell Cycle, NMD) ,Consensus Cluster D (Cell Cycle, NMD) ,Consensus Cluster D (Cell Cycle, NMD) ,Consensus Cluster D (Cell Cycle, NMD) ,Consensus Cluster D (Cell Cycle, NMD) ,Consensus Cluster D (Cell Cycle, NMD)
ENSMUSG00000033713	Foxn3	DLPFCturquoise, TCXbrown, PHGyellow	Consensus Cluster E (Organelle Biogensis, Cellular stress response) ,Consensus Cluster E (Organelle Biogensis, Cellular stress response) ,Consensus Cluster A (ECM organization)
ENSMUSG00000044167	Foxo1	DLPFCblue, STGblue, PHGyellow, FPblue	Consensus Cluster B (Immune system) ,Consensus Cluster B (Immune system) ,Consensus Cluster A (ECM organization) ,Consensus Cluster D (Cell Cycle, NMD)
ENSMUSG00000030064	Frmd4b	DLPFCbrown, CBEbrown, TCXyellow, IFGblue, STGyellow, PHGgreen, FPblue	Consensus Cluster D (Cell Cycle, NMD) ,Consensus Cluster D (Cell Cycle, NMD) ,Consensus Cluster D (Cell Cycle, NMD) ,Consensus Cluster D (Cell Cycle, NMD) ,Consensus Cluster D (Cell Cycle, NMD) ,Consensus Cluster D (Cell Cycle, NMD) ,Consensus Cluster D (Cell Cycle, NMD)
ENSMUSG00000049176	Frmpd4	DLPFCyellow, CBEyellow, TCXgreen, IFGbrown, STGbrown, PHGbrown, FPyellow	Consensus Cluster C (Neuronal system) ,Consensus Cluster C (Neuronal system) ,Consensus Cluster C (Neuronal system) ,Consensus Cluster C (Neuronal system) ,Consensus Cluster C (Neuronal system) ,Consensus Cluster C (Neuronal system) ,Consensus Cluster C (Neuronal system)
ENSMUSG00000070733	Fryl	DLPFCbrown, CBEbrown, TCXyellow, IFGblue, STGyellow, PHGgreen, FPblue	Consensus Cluster D (Cell Cycle, NMD) ,Consensus Cluster D (Cell Cycle, NMD) ,Consensus Cluster D (Cell Cycle, NMD) ,Consensus Cluster D (Cell Cycle, NMD) ,Consensus Cluster D (Cell Cycle, NMD) ,Consensus Cluster D (Cell Cycle, NMD) ,Consensus Cluster D (Cell Cycle, NMD)
ENSMUSG00000022816	Fstl1	DLPFCblue, CBEturquoise, TCXblue, IFGturquoise, STGblue, PHGturquoise, FPturquoise	Consensus Cluster B (Immune system) ,Consensus Cluster B (Immune system) ,Consensus Cluster A (ECM organization) ,Consensus Cluster B (Immune system) ,Consensus Cluster B (Immune system) ,Consensus Cluster B (Immune system) ,Consensus Cluster B (Immune system)
ENSMUSG00000026843	Fubp3	CBEblue, IFGblue	Consensus Cluster E (Organelle Biogensis, Cellular stress response) ,Consensus Cluster D (Cell Cycle, NMD)
ENSMUSG00000030530	Furin	DLPFCturquoise, CBEblue, PHGblue	Consensus Cluster E (Organelle Biogensis, Cellular stress response) ,Consensus Cluster E (Organelle Biogensis, Cellular stress response) ,Consensus Cluster E (Organelle Biogensis, Cellular stress response)
NA	Fxyd5	DLPFCblue, CBEturquoise, TCXturquoise, TCXblue, IFGturquoise, STGblue, FPturquoise	Consensus Cluster B (Immune system) ,Consensus Cluster B (Immune system) ,Consensus Cluster B (Immune system) ,Consensus Cluster A (ECM organization) ,Consensus Cluster B (Immune system) ,Consensus Cluster B (Immune system) ,Consensus Cluster B (Immune system)
ENSMUSG00000019843	Fyn	CBEturquoise, TCXblue, IFGturquoise, STGblue, PHGturquoise, FPblue	Consensus Cluster B (Immune system) ,Consensus Cluster A (ECM organization) ,Consensus Cluster B (Immune system) ,Consensus Cluster B (Immune system) ,Consensus Cluster B (Immune system) ,Consensus Cluster D (Cell Cycle, NMD)
ENSMUSG00000031714	Gab1	DLPFCbrown, TCXyellow, IFGblue, STGyellow, PHGgreen, FPblue	Consensus Cluster D (Cell Cycle, NMD) ,Consensus Cluster D (Cell Cycle, NMD) ,Consensus Cluster D (Cell Cycle, NMD) ,Consensus Cluster D (Cell Cycle, NMD) ,Consensus Cluster D (Cell Cycle, NMD) ,Consensus Cluster D (Cell Cycle, NMD)
ENSMUSG00000030161	Gabarapl1	DLPFCyellow, CBEyellow, TCXgreen, IFGbrown, STGbrown, PHGbrown	Consensus Cluster C (Neuronal system) ,Consensus Cluster C (Neuronal system) ,Consensus Cluster C (Neuronal system) ,Consensus Cluster C (Neuronal system) ,Consensus Cluster C (Neuronal system) ,Consensus Cluster C (Neuronal system)
ENSMUSG00000039809	Gabbr2	DLPFCyellow, CBEyellow, TCXgreen, IFGbrown, STGbrown, PHGbrown, FPyellow	Consensus Cluster C (Neuronal system) ,Consensus Cluster C (Neuronal system) ,Consensus Cluster C (Neuronal system) ,Consensus Cluster C (Neuronal system) ,Consensus Cluster C (Neuronal system) ,Consensus Cluster C (Neuronal system) ,Consensus Cluster C (Neuronal system)
ENSMUSG00000033676	Gabrb3	DLPFCyellow, CBEyellow, TCXgreen, IFGbrown, STGbrown, PHGbrown, FPyellow	Consensus Cluster C (Neuronal system) ,Consensus Cluster C (Neuronal system) ,Consensus Cluster C (Neuronal system) ,Consensus Cluster C (Neuronal system) ,Consensus Cluster C (Neuronal system) ,Consensus Cluster C (Neuronal system) ,Consensus Cluster C (Neuronal system)
ENSMUSG00000029054	Gabrd	DLPFCyellow, CBEyellow, TCXgreen, IFGbrown, STGbrown, PHGbrown, FPyellow	Consensus Cluster C (Neuronal system) ,Consensus Cluster C (Neuronal system) ,Consensus Cluster C (Neuronal system) ,Consensus Cluster C (Neuronal system) ,Consensus Cluster C (Neuronal system) ,Consensus Cluster C (Neuronal system) ,Consensus Cluster C (Neuronal system)
ENSMUSG00000001260	Gabrg1	DLPFCblue, CBEturquoise, TCXblue, IFGyellow, PHGyellow, FPblue	Consensus Cluster B (Immune system) ,Consensus Cluster B (Immune system) ,Consensus Cluster A (ECM organization) ,Consensus Cluster A (ECM organization) ,Consensus Cluster A (ECM organization) ,Consensus Cluster D (Cell Cycle, NMD)
ENSMUSG00000017943	Gdap1l1	DLPFCyellow, CBEyellow, TCXgreen, IFGbrown, STGbrown, PHGbrown, FPyellow	Consensus Cluster C (Neuronal system) ,Consensus Cluster C (Neuronal system) ,Consensus Cluster C (Neuronal system) ,Consensus Cluster C (Neuronal system) ,Consensus Cluster C (Neuronal system) ,Consensus Cluster C (Neuronal system) ,Consensus Cluster C (Neuronal system)
ENSMUSG00000022103	Gfra2	DLPFCyellow, CBEyellow, TCXgreen, IFGbrown, STGbrown, PHGbrown, FPyellow	Consensus Cluster C (Neuronal system) ,Consensus Cluster C (Neuronal system) ,Consensus Cluster C (Neuronal system) ,Consensus Cluster C (Neuronal system) ,Consensus Cluster C (Neuronal system) ,Consensus Cluster C (Neuronal system) ,Consensus Cluster C (Neuronal system)
ENSMUSG00000050953	Gja1	DLPFCblue, CBEturquoise, TCXblue, IFGyellow, PHGyellow, FPblue	Consensus Cluster B (Immune system) ,Consensus Cluster B (Immune system) ,Consensus Cluster A (ECM organization) ,Consensus Cluster A (ECM organization) ,Consensus Cluster A (ECM organization) ,Consensus Cluster D (Cell Cycle, NMD)
ENSMUSG00000047797	Gjb1	DLPFCbrown, CBEbrown, TCXyellow, IFGblue, STGyellow, PHGgreen, FPblue	Consensus Cluster D (Cell Cycle, NMD) ,Consensus Cluster D (Cell Cycle, NMD) ,Consensus Cluster D (Cell Cycle, NMD) ,Consensus Cluster D (Cell Cycle, NMD) ,Consensus Cluster D (Cell Cycle, NMD) ,Consensus Cluster D (Cell Cycle, NMD) ,Consensus Cluster D (Cell Cycle, NMD)
ENSMUSG00000017286	Glod4	DLPFCturquoise, CBEblue, TCXbrown, IFGbrown, PHGblue, FPbrown	Consensus Cluster E (Organelle Biogensis, Cellular stress response) ,Consensus Cluster E (Organelle Biogensis, Cellular stress response) ,Consensus Cluster E (Organelle Biogensis, Cellular stress response) ,Consensus Cluster C (Neuronal system) ,Consensus Cluster E (Organelle Biogensis, Cellular stress response) ,Consensus Cluster E (Organelle Biogensis, Cellular stress response)
ENSMUSG00000049971	Glt1d1	DLPFCyellow, CBEyellow, TCXgreen, IFGbrown, STGbrown, PHGbrown, FPyellow	Consensus Cluster C (Neuronal system) ,Consensus Cluster C (Neuronal system) ,Consensus Cluster C (Neuronal system) ,Consensus Cluster C (Neuronal system) ,Consensus Cluster C (Neuronal system) ,Consensus Cluster C (Neuronal system) ,Consensus Cluster C (Neuronal system)
ENSMUSG00000011884	Gltp	DLPFCbrown, CBEbrown, TCXyellow, IFGblue, STGyellow, PHGgreen, FPblue	Consensus Cluster D (Cell Cycle, NMD) ,Consensus Cluster D (Cell Cycle, NMD) ,Consensus Cluster D (Cell Cycle, NMD) ,Consensus Cluster D (Cell Cycle, NMD) ,Consensus Cluster D (Cell Cycle, NMD) ,Consensus Cluster D (Cell Cycle, NMD) ,Consensus Cluster D (Cell Cycle, NMD)
ENSMUSG00000021794	Glud1	DLPFCblue, CBEturquoise, TCXblue, IFGyellow, FPblue, FPyellow	Consensus Cluster B (Immune system) ,Consensus Cluster B (Immune system) ,Consensus Cluster A (ECM organization) ,Consensus Cluster A (ECM organization) ,Consensus Cluster D (Cell Cycle, NMD) ,Consensus Cluster C (Neuronal system)
ENSMUSG00000090639	Gm20425	DLPFCbrown, CBEbrown, TCXyellow, IFGblue, STGyellow, PHGgreen, FPblue	Consensus Cluster D (Cell Cycle, NMD) ,Consensus Cluster D (Cell Cycle, NMD) ,Consensus Cluster D (Cell Cycle, NMD) ,Consensus Cluster D (Cell Cycle, NMD) ,Consensus Cluster D (Cell Cycle, NMD) ,Consensus Cluster D (Cell Cycle, NMD) ,Consensus Cluster D (Cell Cycle, NMD)
ENSMUSG00000000149	Gna12	DLPFCblue, CBEturquoise, TCXblue, IFGturquoise, STGblue, PHGyellow	Consensus Cluster B (Immune system) ,Consensus Cluster B (Immune system) ,Consensus Cluster A (ECM organization) ,Consensus Cluster B (Immune system) ,Consensus Cluster B (Immune system) ,Consensus Cluster A (ECM organization)
ENSMUSG00000020611	Gna13	DLPFCbrown, TCXblue, IFGyellow, PHGyellow, FPblue	Consensus Cluster D (Cell Cycle, NMD) ,Consensus Cluster A (ECM organization) ,Consensus Cluster A (ECM organization) ,Consensus Cluster A (ECM organization) ,Consensus Cluster D (Cell Cycle, NMD)
ENSMUSG00000032562	Gnai2	CBEturquoise, IFGturquoise, STGblue, PHGyellow, FPturquoise	Consensus Cluster B (Immune system) ,Consensus Cluster B (Immune system) ,Consensus Cluster B (Immune system) ,Consensus Cluster A (ECM organization) ,Consensus Cluster B (Immune system)
ENSMUSG00000032192	Gnb5	DLPFCyellow, CBEyellow, TCXgreen, IFGbrown, STGbrown, FPyellow	Consensus Cluster C (Neuronal system) ,Consensus Cluster C (Neuronal system) ,Consensus Cluster C (Neuronal system) ,Consensus Cluster C (Neuronal system) ,Consensus Cluster C (Neuronal system) ,Consensus Cluster C (Neuronal system)
ENSMUSG00000032766	Gng11	CBEturquoise, TCXturquoise, IFGturquoise, STGblue, PHGyellow, FPturquoise	Consensus Cluster B (Immune system) ,Consensus Cluster B (Immune system) ,Consensus Cluster B (Immune system) ,Consensus Cluster B (Immune system) ,Consensus Cluster A (ECM organization) ,Consensus Cluster B (Immune system)
ENSMUSG00000036402	Gng12	DLPFCblue, CBEturquoise, TCXblue, IFGyellow, PHGyellow, FPblue	Consensus Cluster B (Immune system) ,Consensus Cluster B (Immune system) ,Consensus Cluster A (ECM organization) ,Consensus Cluster A (ECM organization) ,Consensus Cluster A (ECM organization) ,Consensus Cluster D (Cell Cycle, NMD)
ENSMUSG00000034707	Gns	CBEturquoise, IFGturquoise, STGblue, PHGturquoise, FPturquoise	Consensus Cluster B (Immune system) ,Consensus Cluster B (Immune system) ,Consensus Cluster B (Immune system) ,Consensus Cluster B (Immune system) ,Consensus Cluster B (Immune system)
ENSMUSG00000034109	Golim4	DLPFCblue, CBEturquoise, TCXblue, IFGyellow, STGyellow, PHGyellow, FPblue	Consensus Cluster B (Immune system) ,Consensus Cluster B (Immune system) ,Consensus Cluster A (ECM organization) ,Consensus Cluster A (ECM organization) ,Consensus Cluster D (Cell Cycle, NMD) ,Consensus Cluster A (ECM organization) ,Consensus Cluster D (Cell Cycle, NMD)
ENSMUSG00000025190	Got1	CBEyellow, TCXgreen, IFGbrown, STGbrown, PHGbrown, FPyellow	Consensus Cluster C (Neuronal system) ,Consensus Cluster C (Neuronal system) ,Consensus Cluster C (Neuronal system) ,Consensus Cluster C (Neuronal system) ,Consensus Cluster C (Neuronal system) ,Consensus Cluster C (Neuronal system)
ENSMUSG00000034220	Gpc1	DLPFCturquoise, CBEblue, TCXbrown, IFGblue, STGturquoise, PHGblue	Consensus Cluster E (Organelle Biogensis, Cellular stress response) ,Consensus Cluster E (Organelle Biogensis, Cellular stress response) ,Consensus Cluster E (Organelle Biogensis, Cellular stress response) ,Consensus Cluster D (Cell Cycle, NMD) ,Consensus Cluster E (Organelle Biogensis, Cellular stress response) ,Consensus Cluster E (Organelle Biogensis, Cellular stress response)
ENSMUSG00000047454	Gphn	DLPFCturquoise, CBEblue, TCXbrown, IFGblue, STGturquoise, PHGblue	Consensus Cluster E (Organelle Biogensis, Cellular stress response) ,Consensus Cluster E (Organelle Biogensis, Cellular stress response) ,Consensus Cluster E (Organelle Biogensis, Cellular stress response) ,Consensus Cluster D (Cell Cycle, NMD) ,Consensus Cluster E (Organelle Biogensis, Cellular stress response) ,Consensus Cluster E (Organelle Biogensis, Cellular stress response)
ENSMUSG00000036427	Gpi1	DLPFCyellow, CBEblue, TCXgreen, IFGbrown, STGbrown, PHGbrown, FPyellow	Consensus Cluster C (Neuronal system) ,Consensus Cluster E (Organelle Biogensis, Cellular stress response) ,Consensus Cluster C (Neuronal system) ,Consensus Cluster C (Neuronal system) ,Consensus Cluster C (Neuronal system) ,Consensus Cluster C (Neuronal system) ,Consensus Cluster C (Neuronal system)
ENSMUSG00000045967	Gpr158	DLPFCyellow, CBEyellow, TCXgreen, IFGbrown, STGbrown, PHGbrown, FPyellow	Consensus Cluster C (Neuronal system) ,Consensus Cluster C (Neuronal system) ,Consensus Cluster C (Neuronal system) ,Consensus Cluster C (Neuronal system) ,Consensus Cluster C (Neuronal system) ,Consensus Cluster C (Neuronal system) ,Consensus Cluster C (Neuronal system)
ENSMUSG00000039904	Gpr37	DLPFCbrown, CBEbrown, TCXyellow, IFGblue, STGyellow, PHGgreen, FPblue	Consensus Cluster D (Cell Cycle, NMD) ,Consensus Cluster D (Cell Cycle, NMD) ,Consensus Cluster D (Cell Cycle, NMD) ,Consensus Cluster D (Cell Cycle, NMD) ,Consensus Cluster D (Cell Cycle, NMD) ,Consensus Cluster D (Cell Cycle, NMD) ,Consensus Cluster D (Cell Cycle, NMD)
ENSMUSG00000091735	Gpr62	DLPFCbrown, CBEbrown, TCXyellow, IFGblue, STGyellow, PHGgreen, FPblue	Consensus Cluster D (Cell Cycle, NMD) ,Consensus Cluster D (Cell Cycle, NMD) ,Consensus Cluster D (Cell Cycle, NMD) ,Consensus Cluster D (Cell Cycle, NMD) ,Consensus Cluster D (Cell Cycle, NMD) ,Consensus Cluster D (Cell Cycle, NMD) ,Consensus Cluster D (Cell Cycle, NMD)
ENSMUSG00000008734	Gprc5b	DLPFCblue, CBEturquoise, TCXyellow, STGyellow, PHGyellow, FPblue	Consensus Cluster B (Immune system) ,Consensus Cluster B (Immune system) ,Consensus Cluster D (Cell Cycle, NMD) ,Consensus Cluster D (Cell Cycle, NMD) ,Consensus Cluster A (ECM organization) ,Consensus Cluster D (Cell Cycle, NMD)
ENSMUSG00000001700	Gramd3	DLPFCblue, CBEturquoise, TCXblue, IFGyellow, PHGyellow, FPblue	Consensus Cluster B (Immune system) ,Consensus Cluster B (Immune system) ,Consensus Cluster A (ECM organization) ,Consensus Cluster A (ECM organization) ,Consensus Cluster A (ECM organization) ,Consensus Cluster D (Cell Cycle, NMD)
ENSMUSG00000001986	Gria3	DLPFCyellow, CBEyellow, TCXgreen, IFGbrown, STGbrown, PHGbrown, FPyellow	Consensus Cluster C (Neuronal system) ,Consensus Cluster C (Neuronal system) ,Consensus Cluster C (Neuronal system) ,Consensus Cluster C (Neuronal system) ,Consensus Cluster C (Neuronal system) ,Consensus Cluster C (Neuronal system) ,Consensus Cluster C (Neuronal system)
ENSMUSG00000034708	Grn	CBEturquoise, IFGturquoise, STGblue, PHGturquoise, FPturquoise	Consensus Cluster B (Immune system) ,Consensus Cluster B (Immune system) ,Consensus Cluster B (Immune system) ,Consensus Cluster B (Immune system) ,Consensus Cluster B (Immune system)
ENSMUSG00000027610	Gss	DLPFCturquoise, CBEblue, TCXbrown, IFGbrown, STGturquoise, PHGblue	Consensus Cluster E (Organelle Biogensis, Cellular stress response) ,Consensus Cluster E (Organelle Biogensis, Cellular stress response) ,Consensus Cluster E (Organelle Biogensis, Cellular stress response) ,Consensus Cluster C (Neuronal system) ,Consensus Cluster E (Organelle Biogensis, Cellular stress response) ,Consensus Cluster E (Organelle Biogensis, Cellular stress response)
ENSMUSG00000021033	Gstz1	DLPFCturquoise, CBEblue, TCXbrown, IFGblue, STGturquoise, PHGblue, FPbrown	Consensus Cluster E (Organelle Biogensis, Cellular stress response) ,Consensus Cluster E (Organelle Biogensis, Cellular stress response) ,Consensus Cluster E (Organelle Biogensis, Cellular stress response) ,Consensus Cluster D (Cell Cycle, NMD) ,Consensus Cluster E (Organelle Biogensis, Cellular stress response) ,Consensus Cluster E (Organelle Biogensis, Cellular stress response) ,Consensus Clust…
ENSMUSG00000029387	Gtf2h3	DLPFCturquoise, CBEblue, TCXbrown, IFGblue, STGturquoise, PHGblue, FPblue	Consensus Cluster E (Organelle Biogensis, Cellular stress response) ,Consensus Cluster E (Organelle Biogensis, Cellular stress response) ,Consensus Cluster E (Organelle Biogensis, Cellular stress response) ,Consensus Cluster D (Cell Cycle, NMD) ,Consensus Cluster E (Organelle Biogensis, Cellular stress response) ,Consensus Cluster E (Organelle Biogensis, Cellular stress response) ,Consensus Clust…
ENSMUSG00000021149	Gtpbp4	DLPFCturquoise, PHGblue, FPbrown	Consensus Cluster E (Organelle Biogensis, Cellular stress response) ,Consensus Cluster E (Organelle Biogensis, Cellular stress response) ,Consensus Cluster E (Organelle Biogensis, Cellular stress response)
ENSMUSG00000073422	H2-Ke6	DLPFCturquoise, CBEblue, TCXbrown, IFGblue, STGturquoise, PHGblue	Consensus Cluster E (Organelle Biogensis, Cellular stress response) ,Consensus Cluster E (Organelle Biogensis, Cellular stress response) ,Consensus Cluster E (Organelle Biogensis, Cellular stress response) ,Consensus Cluster D (Cell Cycle, NMD) ,Consensus Cluster E (Organelle Biogensis, Cellular stress response) ,Consensus Cluster E (Organelle Biogensis, Cellular stress response)
ENSMUSG00000037894	H2afz	CBEblue, TCXbrown, STGbrown	Consensus Cluster E (Organelle Biogensis, Cellular stress response) ,Consensus Cluster E (Organelle Biogensis, Cellular stress response) ,Consensus Cluster C (Neuronal system)
ENSMUSG00000059447	Hadhb	DLPFCblue, CBEturquoise, TCXblue, IFGyellow, FPblue	Consensus Cluster B (Immune system) ,Consensus Cluster B (Immune system) ,Consensus Cluster A (ECM organization) ,Consensus Cluster A (ECM organization) ,Consensus Cluster D (Cell Cycle, NMD)
ENSMUSG00000039879	Heca	DLPFCturquoise, CBEblue, TCXbrown, IFGblue, STGturquoise, PHGblue, FPblue	Consensus Cluster E (Organelle Biogensis, Cellular stress response) ,Consensus Cluster E (Organelle Biogensis, Cellular stress response) ,Consensus Cluster E (Organelle Biogensis, Cellular stress response) ,Consensus Cluster D (Cell Cycle, NMD) ,Consensus Cluster E (Organelle Biogensis, Cellular stress response) ,Consensus Cluster E (Organelle Biogensis, Cellular stress response) ,Consensus Clust…
ENSMUSG00000021301	Hecw1	DLPFCyellow, CBEyellow, TCXgreen, IFGbrown, STGbrown, PHGbrown, FPyellow	Consensus Cluster C (Neuronal system) ,Consensus Cluster C (Neuronal system) ,Consensus Cluster C (Neuronal system) ,Consensus Cluster C (Neuronal system) ,Consensus Cluster C (Neuronal system) ,Consensus Cluster C (Neuronal system) ,Consensus Cluster C (Neuronal system)
ENSMUSG00000008429	Herpud2	DLPFCblue, TCXblue, IFGbrown, PHGblue, FPbrown	Consensus Cluster B (Immune system) ,Consensus Cluster A (ECM organization) ,Consensus Cluster C (Neuronal system) ,Consensus Cluster E (Organelle Biogensis, Cellular stress response) ,Consensus Cluster E (Organelle Biogensis, Cellular stress response)
ENSMUSG00000037260	Hgsnat	DLPFCturquoise, CBEblue, TCXbrown, STGturquoise, PHGblue	Consensus Cluster E (Organelle Biogensis, Cellular stress response) ,Consensus Cluster E (Organelle Biogensis, Cellular stress response) ,Consensus Cluster E (Organelle Biogensis, Cellular stress response) ,Consensus Cluster E (Organelle Biogensis, Cellular stress response) ,Consensus Cluster E (Organelle Biogensis, Cellular stress response)
ENSMUSG00000028470	Hint2	DLPFCturquoise, CBEblue, TCXbrown, IFGblue, STGturquoise, PHGblue, FPbrown	Consensus Cluster E (Organelle Biogensis, Cellular stress response) ,Consensus Cluster E (Organelle Biogensis, Cellular stress response) ,Consensus Cluster E (Organelle Biogensis, Cellular stress response) ,Consensus Cluster D (Cell Cycle, NMD) ,Consensus Cluster E (Organelle Biogensis, Cellular stress response) ,Consensus Cluster E (Organelle Biogensis, Cellular stress response) ,Consensus Clust…
ENSMUSG00000039959	Hip1	DLPFCbrown, CBEbrown, TCXyellow, IFGblue, STGyellow, PHGgreen, FPblue	Consensus Cluster D (Cell Cycle, NMD) ,Consensus Cluster D (Cell Cycle, NMD) ,Consensus Cluster D (Cell Cycle, NMD) ,Consensus Cluster D (Cell Cycle, NMD) ,Consensus Cluster D (Cell Cycle, NMD) ,Consensus Cluster D (Cell Cycle, NMD) ,Consensus Cluster D (Cell Cycle, NMD)
ENSMUSG00000002428	Hltf	DLPFCturquoise, CBEblue, TCXbrown, IFGblue, STGturquoise, PHGblue	Consensus Cluster E (Organelle Biogensis, Cellular stress response) ,Consensus Cluster E (Organelle Biogensis, Cellular stress response) ,Consensus Cluster E (Organelle Biogensis, Cellular stress response) ,Consensus Cluster D (Cell Cycle, NMD) ,Consensus Cluster E (Organelle Biogensis, Cellular stress response) ,Consensus Cluster E (Organelle Biogensis, Cellular stress response)
ENSMUSG00000042079	Hnrnpf	DLPFCblue, CBEblue, IFGturquoise, STGblue, PHGturquoise, FPturquoise	Consensus Cluster B (Immune system) ,Consensus Cluster E (Organelle Biogensis, Cellular stress response) ,Consensus Cluster B (Immune system) ,Consensus Cluster B (Immune system) ,Consensus Cluster B (Immune system) ,Consensus Cluster B (Immune system)
ENSMUSG00000028759	Hp1bp3	DLPFCturquoise, STGturquoise, PHGblue	Consensus Cluster E (Organelle Biogensis, Cellular stress response) ,Consensus Cluster E (Organelle Biogensis, Cellular stress response) ,Consensus Cluster E (Organelle Biogensis, Cellular stress response)
ENSMUSG00000031839	Hsbp1	CBEblue, IFGblue, PHGblue, FPbrown	Consensus Cluster E (Organelle Biogensis, Cellular stress response) ,Consensus Cluster D (Cell Cycle, NMD) ,Consensus Cluster E (Organelle Biogensis, Cellular stress response) ,Consensus Cluster E (Organelle Biogensis, Cellular stress response)
ENSMUSG00000028383	Hsdl2	DLPFCblue, CBEturquoise, TCXblue, IFGyellow, PHGyellow, FPblue	Consensus Cluster B (Immune system) ,Consensus Cluster B (Immune system) ,Consensus Cluster A (ECM organization) ,Consensus Cluster A (ECM organization) ,Consensus Cluster A (ECM organization) ,Consensus Cluster D (Cell Cycle, NMD)
ENSMUSG00000021270	Hsp90aa1	DLPFCturquoise, CBEblue, TCXbrown, IFGblue, STGturquoise, PHGblue, FPblue	Consensus Cluster E (Organelle Biogensis, Cellular stress response) ,Consensus Cluster E (Organelle Biogensis, Cellular stress response) ,Consensus Cluster E (Organelle Biogensis, Cellular stress response) ,Consensus Cluster D (Cell Cycle, NMD) ,Consensus Cluster E (Organelle Biogensis, Cellular stress response) ,Consensus Cluster E (Organelle Biogensis, Cellular stress response) ,Consensus Clust…
ENSMUSG00000090877	Hspa1b	DLPFCturquoise, DLPFCturquoise, CBEblue, CBEblue, TCXbrown, TCXbrown, IFGblue, STGturquoise, STGturquoise, PHGblue, PHGblue	Consensus Cluster E (Organelle Biogensis, Cellular stress response) ,Consensus Cluster E (Organelle Biogensis, Cellular stress response) ,Consensus Cluster E (Organelle Biogensis, Cellular stress response) ,Consensus Cluster E (Organelle Biogensis, Cellular stress response) ,Consensus Cluster E (Organelle Biogensis, Cellular stress response) ,Consensus Cluster E (Organelle Biogensis, Cellular str…
ENSMUSG00000059970	Hspa2	DLPFCbrown, CBEbrown, TCXyellow, IFGblue, STGyellow, PHGgreen, FPblue	Consensus Cluster D (Cell Cycle, NMD) ,Consensus Cluster D (Cell Cycle, NMD) ,Consensus Cluster D (Cell Cycle, NMD) ,Consensus Cluster D (Cell Cycle, NMD) ,Consensus Cluster D (Cell Cycle, NMD) ,Consensus Cluster D (Cell Cycle, NMD) ,Consensus Cluster D (Cell Cycle, NMD)
ENSMUSG00000020361	Hspa4	DLPFCturquoise, CBEblue, TCXbrown, IFGblue, STGturquoise, PHGblue, FPblue	Consensus Cluster E (Organelle Biogensis, Cellular stress response) ,Consensus Cluster E (Organelle Biogensis, Cellular stress response) ,Consensus Cluster E (Organelle Biogensis, Cellular stress response) ,Consensus Cluster D (Cell Cycle, NMD) ,Consensus Cluster E (Organelle Biogensis, Cellular stress response) ,Consensus Cluster E (Organelle Biogensis, Cellular stress response) ,Consensus Clust…
ENSMUSG00000041548	Hspb8	DLPFCblue, CBEturquoise, TCXblue, IFGturquoise, STGblue, PHGturquoise, PHGyellow, FPturquoise	Consensus Cluster B (Immune system) ,Consensus Cluster B (Immune system) ,Consensus Cluster A (ECM organization) ,Consensus Cluster B (Immune system) ,Consensus Cluster B (Immune system) ,Consensus Cluster B (Immune system) ,Consensus Cluster A (ECM organization) ,Consensus Cluster B (Immune system)
ENSMUSG00000029657	Hsph1	DLPFCturquoise, CBEblue, TCXbrown, STGturquoise, PHGblue, FPblue	Consensus Cluster E (Organelle Biogensis, Cellular stress response) ,Consensus Cluster E (Organelle Biogensis, Cellular stress response) ,Consensus Cluster E (Organelle Biogensis, Cellular stress response) ,Consensus Cluster E (Organelle Biogensis, Cellular stress response) ,Consensus Cluster E (Organelle Biogensis, Cellular stress response) ,Consensus Cluster D (Cell Cycle, NMD)
ENSMUSG00000035941	Ibtk	DLPFCturquoise, CBEblue, TCXbrown, IFGblue, STGturquoise, PHGblue, FPblue	Consensus Cluster E (Organelle Biogensis, Cellular stress response) ,Consensus Cluster E (Organelle Biogensis, Cellular stress response) ,Consensus Cluster E (Organelle Biogensis, Cellular stress response) ,Consensus Cluster D (Cell Cycle, NMD) ,Consensus Cluster E (Organelle Biogensis, Cellular stress response) ,Consensus Cluster E (Organelle Biogensis, Cellular stress response) ,Consensus Clust…
ENSMUSG00000062995	Ica1	DLPFCturquoise, CBEblue, IFGbrown, STGbrown, FPyellow	Consensus Cluster E (Organelle Biogensis, Cellular stress response) ,Consensus Cluster E (Organelle Biogensis, Cellular stress response) ,Consensus Cluster C (Neuronal system) ,Consensus Cluster C (Neuronal system) ,Consensus Cluster C (Neuronal system)
ENSMUSG00000026018	Ica1l	DLPFCturquoise, CBEblue, IFGbrown, STGturquoise, PHGblue	Consensus Cluster E (Organelle Biogensis, Cellular stress response) ,Consensus Cluster E (Organelle Biogensis, Cellular stress response) ,Consensus Cluster C (Neuronal system) ,Consensus Cluster E (Organelle Biogensis, Cellular stress response) ,Consensus Cluster E (Organelle Biogensis, Cellular stress response)
ENSMUSG00000030541	Idh2	DLPFCturquoise, CBEblue, IFGblue, STGturquoise, PHGblue	Consensus Cluster E (Organelle Biogensis, Cellular stress response) ,Consensus Cluster E (Organelle Biogensis, Cellular stress response) ,Consensus Cluster D (Cell Cycle, NMD) ,Consensus Cluster E (Organelle Biogensis, Cellular stress response) ,Consensus Cluster E (Organelle Biogensis, Cellular stress response)
ENSMUSG00000050002	Idnk	DLPFCturquoise, CBEblue, IFGblue, STGturquoise	Consensus Cluster E (Organelle Biogensis, Cellular stress response) ,Consensus Cluster E (Organelle Biogensis, Cellular stress response) ,Consensus Cluster D (Cell Cycle, NMD) ,Consensus Cluster E (Organelle Biogensis, Cellular stress response)
ENSMUSG00000016637	Ift27	DLPFCturquoise, CBEblue, TCXbrown, IFGblue, STGturquoise, PHGblue, FPblue	Consensus Cluster E (Organelle Biogensis, Cellular stress response) ,Consensus Cluster E (Organelle Biogensis, Cellular stress response) ,Consensus Cluster E (Organelle Biogensis, Cellular stress response) ,Consensus Cluster D (Cell Cycle, NMD) ,Consensus Cluster E (Organelle Biogensis, Cellular stress response) ,Consensus Cluster E (Organelle Biogensis, Cellular stress response) ,Consensus Clust…
ENSMUSG00000005533	Igf1r	IFGblue, STGturquoise, PHGblue, FPbrown	Consensus Cluster D (Cell Cycle, NMD) ,Consensus Cluster E (Organelle Biogensis, Cellular stress response) ,Consensus Cluster E (Organelle Biogensis, Cellular stress response) ,Consensus Cluster E (Organelle Biogensis, Cellular stress response)
ENSMUSG00000026185	Igfbp5	CBEblue, TCXblue, IFGyellow	Consensus Cluster E (Organelle Biogensis, Cellular stress response) ,Consensus Cluster A (ECM organization) ,Consensus Cluster A (ECM organization)
ENSMUSG00000050222	Il17d	DLPFCblue, CBEturquoise, TCXblue, IFGyellow, FPblue	Consensus Cluster B (Immune system) ,Consensus Cluster B (Immune system) ,Consensus Cluster A (ECM organization) ,Consensus Cluster A (ECM organization) ,Consensus Cluster D (Cell Cycle, NMD)
ENSMUSG00000022514	Il1rap	CBEturquoise, TCXblue, IFGturquoise, FPyellow	Consensus Cluster B (Immune system) ,Consensus Cluster A (ECM organization) ,Consensus Cluster B (Immune system) ,Consensus Cluster C (Neuronal system)
ENSMUSG00000032288	Imp3	DLPFCyellow, TCXgreen, IFGbrown, STGbrown, PHGblue, FPbrown	Consensus Cluster C (Neuronal system) ,Consensus Cluster C (Neuronal system) ,Consensus Cluster C (Neuronal system) ,Consensus Cluster C (Neuronal system) ,Consensus Cluster E (Organelle Biogensis, Cellular stress response) ,Consensus Cluster E (Organelle Biogensis, Cellular stress response)
ENSMUSG00000024423	Impact	DLPFCturquoise, CBEblue, STGturquoise	Consensus Cluster E (Organelle Biogensis, Cellular stress response) ,Consensus Cluster E (Organelle Biogensis, Cellular stress response) ,Consensus Cluster E (Organelle Biogensis, Cellular stress response)
ENSMUSG00000032968	Inha	DLPFCturquoise, CBEblue, TCXbrown	Consensus Cluster E (Organelle Biogensis, Cellular stress response) ,Consensus Cluster E (Organelle Biogensis, Cellular stress response) ,Consensus Cluster E (Organelle Biogensis, Cellular stress response)
ENSMUSG00000026113	Inpp4a	DLPFCyellow, CBEyellow, TCXgreen, IFGbrown, STGbrown, PHGbrown, FPyellow	Consensus Cluster C (Neuronal system) ,Consensus Cluster C (Neuronal system) ,Consensus Cluster C (Neuronal system) ,Consensus Cluster C (Neuronal system) ,Consensus Cluster C (Neuronal system) ,Consensus Cluster C (Neuronal system) ,Consensus Cluster C (Neuronal system)
ENSMUSG00000032737	Inppl1	DLPFCbrown, CBEturquoise, TCXblue, STGyellow, PHGturquoise	Consensus Cluster D (Cell Cycle, NMD) ,Consensus Cluster B (Immune system) ,Consensus Cluster A (ECM organization) ,Consensus Cluster D (Cell Cycle, NMD) ,Consensus Cluster B (Immune system)
ENSMUSG00000027111	Itga6	DLPFCblue, CBEturquoise, TCXblue, IFGturquoise, STGblue, PHGyellow, FPturquoise	Consensus Cluster B (Immune system) ,Consensus Cluster B (Immune system) ,Consensus Cluster A (ECM organization) ,Consensus Cluster B (Immune system) ,Consensus Cluster B (Immune system) ,Consensus Cluster A (ECM organization) ,Consensus Cluster B (Immune system)
ENSMUSG00000025809	Itgb1	DLPFCblue, CBEturquoise, TCXyellow, IFGturquoise, STGblue, PHGyellow, FPturquoise	Consensus Cluster B (Immune system) ,Consensus Cluster B (Immune system) ,Consensus Cluster D (Cell Cycle, NMD) ,Consensus Cluster B (Immune system) ,Consensus Cluster B (Immune system) ,Consensus Cluster A (ECM organization) ,Consensus Cluster B (Immune system)
ENSMUSG00000022817	Itgb5	CBEturquoise, TCXblue, IFGyellow, PHGyellow, FPblue	Consensus Cluster B (Immune system) ,Consensus Cluster A (ECM organization) ,Consensus Cluster A (ECM organization) ,Consensus Cluster A (ECM organization) ,Consensus Cluster D (Cell Cycle, NMD)
ENSMUSG00000025321	Itgb8	DLPFCblue, CBEturquoise, TCXyellow, IFGyellow, STGblue, PHGyellow, FPblue	Consensus Cluster B (Immune system) ,Consensus Cluster B (Immune system) ,Consensus Cluster D (Cell Cycle, NMD) ,Consensus Cluster A (ECM organization) ,Consensus Cluster B (Immune system) ,Consensus Cluster A (ECM organization) ,Consensus Cluster D (Cell Cycle, NMD)
ENSMUSG00000038855	Itpkb	DLPFCblue, CBEturquoise, IFGturquoise, STGblue, PHGturquoise, FPturquoise	Consensus Cluster B (Immune system) ,Consensus Cluster B (Immune system) ,Consensus Cluster B (Immune system) ,Consensus Cluster B (Immune system) ,Consensus Cluster B (Immune system) ,Consensus Cluster B (Immune system)
ENSMUSG00000056962	Jmjd6	DLPFCturquoise, CBEblue, TCXbrown, IFGblue, STGturquoise, PHGblue, FPblue	Consensus Cluster E (Organelle Biogensis, Cellular stress response) ,Consensus Cluster E (Organelle Biogensis, Cellular stress response) ,Consensus Cluster E (Organelle Biogensis, Cellular stress response) ,Consensus Cluster D (Cell Cycle, NMD) ,Consensus Cluster E (Organelle Biogensis, Cellular stress response) ,Consensus Cluster E (Organelle Biogensis, Cellular stress response) ,Consensus Clust…
ENSMUSG00000032702	Kank1	DLPFCblue, PHGyellow, FPblue	Consensus Cluster B (Immune system) ,Consensus Cluster A (ECM organization) ,Consensus Cluster D (Cell Cycle, NMD)
ENSMUSG00000029088	Kcnip4	DLPFCyellow, CBEyellow, TCXgreen, IFGbrown, STGbrown, PHGbrown, FPyellow	Consensus Cluster C (Neuronal system) ,Consensus Cluster C (Neuronal system) ,Consensus Cluster C (Neuronal system) ,Consensus Cluster C (Neuronal system) ,Consensus Cluster C (Neuronal system) ,Consensus Cluster C (Neuronal system) ,Consensus Cluster C (Neuronal system)
ENSMUSG00000028033	Kcnq5	DLPFCyellow, CBEyellow, TCXgreen, IFGbrown, STGbrown, PHGbrown, FPyellow	Consensus Cluster C (Neuronal system) ,Consensus Cluster C (Neuronal system) ,Consensus Cluster C (Neuronal system) ,Consensus Cluster C (Neuronal system) ,Consensus Cluster C (Neuronal system) ,Consensus Cluster C (Neuronal system) ,Consensus Cluster C (Neuronal system)
ENSMUSG00000036225	Kctd1	DLPFCyellow, TCXgreen, IFGbrown, STGbrown, PHGbrown, FPyellow	Consensus Cluster C (Neuronal system) ,Consensus Cluster C (Neuronal system) ,Consensus Cluster C (Neuronal system) ,Consensus Cluster C (Neuronal system) ,Consensus Cluster C (Neuronal system) ,Consensus Cluster C (Neuronal system)
ENSMUSG00000098557	Kctd12	DLPFCblue, TCXturquoise, IFGturquoise, STGblue, PHGturquoise, FPturquoise	Consensus Cluster B (Immune system) ,Consensus Cluster B (Immune system) ,Consensus Cluster B (Immune system) ,Consensus Cluster B (Immune system) ,Consensus Cluster B (Immune system) ,Consensus Cluster B (Immune system)
ENSMUSG00000060012	Kif13b	DLPFCbrown, CBEbrown, TCXyellow, IFGblue, STGyellow, PHGgreen, FPblue	Consensus Cluster D (Cell Cycle, NMD) ,Consensus Cluster D (Cell Cycle, NMD) ,Consensus Cluster D (Cell Cycle, NMD) ,Consensus Cluster D (Cell Cycle, NMD) ,Consensus Cluster D (Cell Cycle, NMD) ,Consensus Cluster D (Cell Cycle, NMD) ,Consensus Cluster D (Cell Cycle, NMD)
ENSMUSG00000020821	Kif1c	DLPFCbrown, CBEbrown, TCXyellow, STGyellow, FPblue	Consensus Cluster D (Cell Cycle, NMD) ,Consensus Cluster D (Cell Cycle, NMD) ,Consensus Cluster D (Cell Cycle, NMD) ,Consensus Cluster D (Cell Cycle, NMD) ,Consensus Cluster D (Cell Cycle, NMD)
ENSMUSG00000018395	Kif3a	DLPFCyellow, CBEyellow, TCXgreen, IFGbrown, STGbrown, PHGbrown, FPyellow	Consensus Cluster C (Neuronal system) ,Consensus Cluster C (Neuronal system) ,Consensus Cluster C (Neuronal system) ,Consensus Cluster C (Neuronal system) ,Consensus Cluster C (Neuronal system) ,Consensus Cluster C (Neuronal system) ,Consensus Cluster C (Neuronal system)
ENSMUSG00000024862	Klc2	DLPFCyellow, CBEyellow, TCXgreen, IFGbrown, STGbrown, PHGbrown, FPyellow	Consensus Cluster C (Neuronal system) ,Consensus Cluster C (Neuronal system) ,Consensus Cluster C (Neuronal system) ,Consensus Cluster C (Neuronal system) ,Consensus Cluster C (Neuronal system) ,Consensus Cluster C (Neuronal system) ,Consensus Cluster C (Neuronal system)
ENSMUSG00000073700	Klhl21	DLPFCturquoise, CBEblue, TCXbrown, IFGblue, STGturquoise, PHGblue, FPblue	Consensus Cluster E (Organelle Biogensis, Cellular stress response) ,Consensus Cluster E (Organelle Biogensis, Cellular stress response) ,Consensus Cluster E (Organelle Biogensis, Cellular stress response) ,Consensus Cluster D (Cell Cycle, NMD) ,Consensus Cluster E (Organelle Biogensis, Cellular stress response) ,Consensus Cluster E (Organelle Biogensis, Cellular stress response) ,Consensus Clust…
ENSMUSG00000050063	Klk6	DLPFCbrown, CBEbrown, TCXyellow, IFGblue, STGyellow, PHGgreen, FPblue	Consensus Cluster D (Cell Cycle, NMD) ,Consensus Cluster D (Cell Cycle, NMD) ,Consensus Cluster D (Cell Cycle, NMD) ,Consensus Cluster D (Cell Cycle, NMD) ,Consensus Cluster D (Cell Cycle, NMD) ,Consensus Cluster D (Cell Cycle, NMD) ,Consensus Cluster D (Cell Cycle, NMD)
ENSMUSG00000021843	Ktn1	DLPFCyellow, CBEblue, PHGyellow, FPyellow	Consensus Cluster C (Neuronal system) ,Consensus Cluster E (Organelle Biogensis, Cellular stress response) ,Consensus Cluster A (ECM organization) ,Consensus Cluster C (Neuronal system)
ENSMUSG00000052911	Lamb2	DLPFCbrown, CBEturquoise, TCXblue, IFGyellow, PHGyellow, FPblue	Consensus Cluster D (Cell Cycle, NMD) ,Consensus Cluster B (Immune system) ,Consensus Cluster A (ECM organization) ,Consensus Cluster A (ECM organization) ,Consensus Cluster A (ECM organization) ,Consensus Cluster D (Cell Cycle, NMD)
ENSMUSG00000016534	Lamp2	DLPFCbrown, CBEbrown, TCXyellow, IFGblue, STGyellow, PHGgreen, FPblue	Consensus Cluster D (Cell Cycle, NMD) ,Consensus Cluster D (Cell Cycle, NMD) ,Consensus Cluster D (Cell Cycle, NMD) ,Consensus Cluster D (Cell Cycle, NMD) ,Consensus Cluster D (Cell Cycle, NMD) ,Consensus Cluster D (Cell Cycle, NMD) ,Consensus Cluster D (Cell Cycle, NMD)
ENSMUSG00000028581	Laptm5	DLPFCblue, CBEturquoise, TCXturquoise, IFGturquoise, STGblue, PHGturquoise, FPturquoise	Consensus Cluster B (Immune system) ,Consensus Cluster B (Immune system) ,Consensus Cluster B (Immune system) ,Consensus Cluster B (Immune system) ,Consensus Cluster B (Immune system) ,Consensus Cluster B (Immune system) ,Consensus Cluster B (Immune system)
ENSMUSG00000024493	Lars	TCXblue, IFGblue, PHGblue	Consensus Cluster A (ECM organization) ,Consensus Cluster D (Cell Cycle, NMD) ,Consensus Cluster E (Organelle Biogensis, Cellular stress response)
ENSMUSG00000021959	Lats2	CBEblue, TCXyellow, IFGturquoise, STGblue, PHGturquoise, FPturquoise	Consensus Cluster E (Organelle Biogensis, Cellular stress response) ,Consensus Cluster D (Cell Cycle, NMD) ,Consensus Cluster B (Immune system) ,Consensus Cluster B (Immune system) ,Consensus Cluster B (Immune system) ,Consensus Cluster B (Immune system)
ENSMUSG00000021998	Lcp1	DLPFCblue, CBEyellow, TCXturquoise, IFGturquoise, STGblue, PHGturquoise, FPturquoise	Consensus Cluster B (Immune system) ,Consensus Cluster C (Neuronal system) ,Consensus Cluster B (Immune system) ,Consensus Cluster B (Immune system) ,Consensus Cluster B (Immune system) ,Consensus Cluster B (Immune system) ,Consensus Cluster B (Immune system)
ENSMUSG00000035212	Leprot	DLPFCblue, CBEturquoise, TCXblue, STGblue, PHGyellow, FPblue	Consensus Cluster B (Immune system) ,Consensus Cluster B (Immune system) ,Consensus Cluster A (ECM organization) ,Consensus Cluster B (Immune system) ,Consensus Cluster A (ECM organization) ,Consensus Cluster D (Cell Cycle, NMD)
ENSMUSG00000020140	Lgr5	DLPFCbrown, CBEbrown, TCXyellow, STGyellow, PHGgreen, FPblue	Consensus Cluster D (Cell Cycle, NMD) ,Consensus Cluster D (Cell Cycle, NMD) ,Consensus Cluster D (Cell Cycle, NMD) ,Consensus Cluster D (Cell Cycle, NMD) ,Consensus Cluster D (Cell Cycle, NMD) ,Consensus Cluster D (Cell Cycle, NMD)
ENSMUSG00000045312	Lhfpl2	DLPFCblue, CBEturquoise, TCXturquoise, IFGturquoise, STGblue, PHGturquoise, FPturquoise	Consensus Cluster B (Immune system) ,Consensus Cluster B (Immune system) ,Consensus Cluster B (Immune system) ,Consensus Cluster B (Immune system) ,Consensus Cluster B (Immune system) ,Consensus Cluster B (Immune system) ,Consensus Cluster B (Immune system)
ENSMUSG00000054263	Lifr	DLPFCblue, CBEturquoise, IFGyellow, STGblue, FPblue	Consensus Cluster B (Immune system) ,Consensus Cluster B (Immune system) ,Consensus Cluster A (ECM organization) ,Consensus Cluster B (Immune system) ,Consensus Cluster D (Cell Cycle, NMD)
ENSMUSG00000020451	Limk2	DLPFCblue, CBEturquoise, TCXturquoise, IFGturquoise, STGblue, PHGturquoise, FPturquoise	Consensus Cluster B (Immune system) ,Consensus Cluster B (Immune system) ,Consensus Cluster B (Immune system) ,Consensus Cluster B (Immune system) ,Consensus Cluster B (Immune system) ,Consensus Cluster B (Immune system) ,Consensus Cluster B (Immune system)
ENSMUSG00000019920	Lims1	DLPFCblue, CBEturquoise, TCXturquoise, IFGturquoise, STGblue, PHGturquoise, FPturquoise	Consensus Cluster B (Immune system) ,Consensus Cluster B (Immune system) ,Consensus Cluster B (Immune system) ,Consensus Cluster B (Immune system) ,Consensus Cluster B (Immune system) ,Consensus Cluster B (Immune system) ,Consensus Cluster B (Immune system)
ENSMUSG00000032698	Lmo2	DLPFCblue, CBEturquoise, TCXturquoise, IFGturquoise, STGblue, PHGturquoise, FPturquoise	Consensus Cluster B (Immune system) ,Consensus Cluster B (Immune system) ,Consensus Cluster B (Immune system) ,Consensus Cluster B (Immune system) ,Consensus Cluster B (Immune system) ,Consensus Cluster B (Immune system) ,Consensus Cluster B (Immune system)
ENSMUSG00000029228	Lnx1	DLPFCyellow, CBEyellow, TCXgreen, IFGbrown, STGbrown, PHGbrown, FPyellow	Consensus Cluster C (Neuronal system) ,Consensus Cluster C (Neuronal system) ,Consensus Cluster C (Neuronal system) ,Consensus Cluster C (Neuronal system) ,Consensus Cluster C (Neuronal system) ,Consensus Cluster C (Neuronal system) ,Consensus Cluster C (Neuronal system)
ENSMUSG00000022175	Lrp10	DLPFCblue, CBEturquoise, TCXturquoise, IFGturquoise, STGblue, PHGturquoise, PHGyellow, FPturquoise	Consensus Cluster B (Immune system) ,Consensus Cluster B (Immune system) ,Consensus Cluster B (Immune system) ,Consensus Cluster B (Immune system) ,Consensus Cluster B (Immune system) ,Consensus Cluster B (Immune system) ,Consensus Cluster A (ECM organization) ,Consensus Cluster B (Immune system)
ENSMUSG00000027253	Lrp4	DLPFCblue, CBEturquoise, TCXblue, FPblue	Consensus Cluster B (Immune system) ,Consensus Cluster B (Immune system) ,Consensus Cluster A (ECM organization) ,Consensus Cluster D (Cell Cycle, NMD)
ENSMUSG00000047766	Lrrc49	DLPFCturquoise, IFGbrown, STGbrown	Consensus Cluster E (Organelle Biogensis, Cellular stress response) ,Consensus Cluster C (Neuronal system) ,Consensus Cluster C (Neuronal system)
ENSMUSG00000055003	Lrtm2	DLPFCyellow, CBEyellow, TCXgreen, IFGbrown, STGbrown, PHGbrown, FPyellow	Consensus Cluster C (Neuronal system) ,Consensus Cluster C (Neuronal system) ,Consensus Cluster C (Neuronal system) ,Consensus Cluster C (Neuronal system) ,Consensus Cluster C (Neuronal system) ,Consensus Cluster C (Neuronal system) ,Consensus Cluster C (Neuronal system)
ENSMUSG00000031848	Lsm4	DLPFCyellow, CBEyellow, IFGbrown, PHGblue, FPbrown	Consensus Cluster C (Neuronal system) ,Consensus Cluster C (Neuronal system) ,Consensus Cluster C (Neuronal system) ,Consensus Cluster E (Organelle Biogensis, Cellular stress response) ,Consensus Cluster E (Organelle Biogensis, Cellular stress response)
ENSMUSG00000072640	Lyrm9	DLPFCturquoise, CBEblue, TCXbrown, STGturquoise, PHGblue	Consensus Cluster E (Organelle Biogensis, Cellular stress response) ,Consensus Cluster E (Organelle Biogensis, Cellular stress response) ,Consensus Cluster E (Organelle Biogensis, Cellular stress response) ,Consensus Cluster E (Organelle Biogensis, Cellular stress response) ,Consensus Cluster E (Organelle Biogensis, Cellular stress response)
ENSMUSG00000040687	Madd	DLPFCyellow, CBEyellow, TCXgreen, IFGbrown, STGbrown, PHGbrown, FPyellow	Consensus Cluster C (Neuronal system) ,Consensus Cluster C (Neuronal system) ,Consensus Cluster C (Neuronal system) ,Consensus Cluster C (Neuronal system) ,Consensus Cluster C (Neuronal system) ,Consensus Cluster C (Neuronal system) ,Consensus Cluster C (Neuronal system)
ENSMUSG00000036634	Mag	DLPFCbrown, CBEbrown, TCXyellow, IFGblue, STGyellow, PHGgreen, FPblue	Consensus Cluster D (Cell Cycle, NMD) ,Consensus Cluster D (Cell Cycle, NMD) ,Consensus Cluster D (Cell Cycle, NMD) ,Consensus Cluster D (Cell Cycle, NMD) ,Consensus Cluster D (Cell Cycle, NMD) ,Consensus Cluster D (Cell Cycle, NMD) ,Consensus Cluster D (Cell Cycle, NMD)
ENSMUSG00000024479	Mal2	DLPFCyellow, CBEyellow, TCXgreen, IFGbrown, STGbrown, PHGbrown, FPyellow	Consensus Cluster C (Neuronal system) ,Consensus Cluster C (Neuronal system) ,Consensus Cluster C (Neuronal system) ,Consensus Cluster C (Neuronal system) ,Consensus Cluster C (Neuronal system) ,Consensus Cluster C (Neuronal system) ,Consensus Cluster C (Neuronal system)
ENSMUSG00000024085	Man2a1	DLPFCbrown, CBEbrown, TCXyellow, IFGblue, STGyellow, PHGgreen, FPblue	Consensus Cluster D (Cell Cycle, NMD) ,Consensus Cluster D (Cell Cycle, NMD) ,Consensus Cluster D (Cell Cycle, NMD) ,Consensus Cluster D (Cell Cycle, NMD) ,Consensus Cluster D (Cell Cycle, NMD) ,Consensus Cluster D (Cell Cycle, NMD) ,Consensus Cluster D (Cell Cycle, NMD)
ENSMUSG00000042724	Map3k9	DLPFCyellow, TCXgreen, IFGbrown, STGbrown, PHGbrown, FPyellow	Consensus Cluster C (Neuronal system) ,Consensus Cluster C (Neuronal system) ,Consensus Cluster C (Neuronal system) ,Consensus Cluster C (Neuronal system) ,Consensus Cluster C (Neuronal system) ,Consensus Cluster C (Neuronal system)
ENSMUSG00000034761	Map4k5	DLPFCbrown, CBEyellow, TCXyellow, IFGblue, STGyellow, PHGgreen, FPblue	Consensus Cluster D (Cell Cycle, NMD) ,Consensus Cluster C (Neuronal system) ,Consensus Cluster D (Cell Cycle, NMD) ,Consensus Cluster D (Cell Cycle, NMD) ,Consensus Cluster D (Cell Cycle, NMD) ,Consensus Cluster D (Cell Cycle, NMD) ,Consensus Cluster D (Cell Cycle, NMD)
ENSMUSG00000019996	Map7	DLPFCbrown, TCXyellow, IFGblue, STGyellow, PHGgreen, FPblue	Consensus Cluster D (Cell Cycle, NMD) ,Consensus Cluster D (Cell Cycle, NMD) ,Consensus Cluster D (Cell Cycle, NMD) ,Consensus Cluster D (Cell Cycle, NMD) ,Consensus Cluster D (Cell Cycle, NMD) ,Consensus Cluster D (Cell Cycle, NMD)
ENSMUSG00000042688	Mapk6	DLPFCyellow, IFGturquoise, STGbrown, PHGblue, FPbrown	Consensus Cluster C (Neuronal system) ,Consensus Cluster B (Immune system) ,Consensus Cluster C (Neuronal system) ,Consensus Cluster E (Organelle Biogensis, Cellular stress response) ,Consensus Cluster E (Organelle Biogensis, Cellular stress response)
ENSMUSG00000020366	Mapk9	DLPFCyellow, CBEyellow, TCXgreen, IFGbrown, STGbrown, PHGbrown, FPyellow	Consensus Cluster C (Neuronal system) ,Consensus Cluster C (Neuronal system) ,Consensus Cluster C (Neuronal system) ,Consensus Cluster C (Neuronal system) ,Consensus Cluster C (Neuronal system) ,Consensus Cluster C (Neuronal system) ,Consensus Cluster C (Neuronal system)
ENSMUSG00000016528	Mapkapk2	DLPFCblue, IFGturquoise, STGblue, PHGturquoise, FPturquoise	Consensus Cluster B (Immune system) ,Consensus Cluster B (Immune system) ,Consensus Cluster B (Immune system) ,Consensus Cluster B (Immune system) ,Consensus Cluster B (Immune system)
ENSMUSG00000018411	Mapt	DLPFCyellow, CBEyellow, TCXgreen, IFGbrown, STGbrown, PHGbrown, FPyellow	Consensus Cluster C (Neuronal system) ,Consensus Cluster C (Neuronal system) ,Consensus Cluster C (Neuronal system) ,Consensus Cluster C (Neuronal system) ,Consensus Cluster C (Neuronal system) ,Consensus Cluster C (Neuronal system) ,Consensus Cluster C (Neuronal system)
ENSMUSG00000020646	Mboat2	CBEturquoise, TCXyellow, IFGyellow, FPblue	Consensus Cluster B (Immune system) ,Consensus Cluster D (Cell Cycle, NMD) ,Consensus Cluster A (ECM organization) ,Consensus Cluster D (Cell Cycle, NMD)
ENSMUSG00000041607	Mbp	DLPFCbrown, CBEbrown, TCXyellow, IFGblue, STGyellow, PHGgreen, FPblue	Consensus Cluster D (Cell Cycle, NMD) ,Consensus Cluster D (Cell Cycle, NMD) ,Consensus Cluster D (Cell Cycle, NMD) ,Consensus Cluster D (Cell Cycle, NMD) ,Consensus Cluster D (Cell Cycle, NMD) ,Consensus Cluster D (Cell Cycle, NMD) ,Consensus Cluster D (Cell Cycle, NMD)
ENSMUSG00000021646	Mccc2	DLPFCturquoise, CBEblue, TCXyellow, IFGblue, STGturquoise, PHGblue, FPblue	Consensus Cluster E (Organelle Biogensis, Cellular stress response) ,Consensus Cluster E (Organelle Biogensis, Cellular stress response) ,Consensus Cluster D (Cell Cycle, NMD) ,Consensus Cluster D (Cell Cycle, NMD) ,Consensus Cluster E (Organelle Biogensis, Cellular stress response) ,Consensus Cluster E (Organelle Biogensis, Cellular stress response) ,Consensus Cluster D (Cell Cycle, NMD)
ENSMUSG00000038612	Mcl1	DLPFCblue, TCXturquoise, IFGturquoise, STGblue, PHGturquoise, FPturquoise	Consensus Cluster B (Immune system) ,Consensus Cluster B (Immune system) ,Consensus Cluster B (Immune system) ,Consensus Cluster B (Immune system) ,Consensus Cluster B (Immune system) ,Consensus Cluster B (Immune system)
ENSMUSG00000002768	Mea1	IFGbrown, PHGblue, FPbrown	Consensus Cluster C (Neuronal system) ,Consensus Cluster E (Organelle Biogensis, Cellular stress response) ,Consensus Cluster E (Organelle Biogensis, Cellular stress response)
ENSMUSG00000028910	Mecr	DLPFCturquoise, CBEblue, TCXbrown, IFGbrown, FPyellow	Consensus Cluster E (Organelle Biogensis, Cellular stress response) ,Consensus Cluster E (Organelle Biogensis, Cellular stress response) ,Consensus Cluster E (Organelle Biogensis, Cellular stress response) ,Consensus Cluster C (Neuronal system) ,Consensus Cluster C (Neuronal system)
ENSMUSG00000018076	Med13l	PHGblue, FPbrown	Consensus Cluster E (Organelle Biogensis, Cellular stress response) ,Consensus Cluster E (Organelle Biogensis, Cellular stress response)
ENSMUSG00000064127	Med14	DLPFCturquoise, CBEblue, TCXbrown, IFGblue, STGturquoise, PHGblue	Consensus Cluster E (Organelle Biogensis, Cellular stress response) ,Consensus Cluster E (Organelle Biogensis, Cellular stress response) ,Consensus Cluster E (Organelle Biogensis, Cellular stress response) ,Consensus Cluster D (Cell Cycle, NMD) ,Consensus Cluster E (Organelle Biogensis, Cellular stress response) ,Consensus Cluster E (Organelle Biogensis, Cellular stress response)
ENSMUSG00000003444	Med29	DLPFCturquoise, CBEblue, TCXbrown, IFGblue, STGturquoise, PHGblue, FPblue	Consensus Cluster E (Organelle Biogensis, Cellular stress response) ,Consensus Cluster E (Organelle Biogensis, Cellular stress response) ,Consensus Cluster E (Organelle Biogensis, Cellular stress response) ,Consensus Cluster D (Cell Cycle, NMD) ,Consensus Cluster E (Organelle Biogensis, Cellular stress response) ,Consensus Cluster E (Organelle Biogensis, Cellular stress response) ,Consensus Clust…
ENSMUSG00000005583	Mef2c	DLPFCyellow, CBEyellow, TCXgreen, IFGbrown, STGbrown, PHGbrown, FPyellow	Consensus Cluster C (Neuronal system) ,Consensus Cluster C (Neuronal system) ,Consensus Cluster C (Neuronal system) ,Consensus Cluster C (Neuronal system) ,Consensus Cluster C (Neuronal system) ,Consensus Cluster C (Neuronal system) ,Consensus Cluster C (Neuronal system)
ENSMUSG00000027668	Mfn1	DLPFCturquoise, CBEblue, TCXbrown, IFGblue, STGturquoise, PHGblue	Consensus Cluster E (Organelle Biogensis, Cellular stress response) ,Consensus Cluster E (Organelle Biogensis, Cellular stress response) ,Consensus Cluster E (Organelle Biogensis, Cellular stress response) ,Consensus Cluster D (Cell Cycle, NMD) ,Consensus Cluster E (Organelle Biogensis, Cellular stress response) ,Consensus Cluster E (Organelle Biogensis, Cellular stress response)
ENSMUSG00000025759	Mfsd8	DLPFCturquoise, CBEblue, TCXbrown, IFGblue, STGturquoise, PHGblue	Consensus Cluster E (Organelle Biogensis, Cellular stress response) ,Consensus Cluster E (Organelle Biogensis, Cellular stress response) ,Consensus Cluster E (Organelle Biogensis, Cellular stress response) ,Consensus Cluster D (Cell Cycle, NMD) ,Consensus Cluster E (Organelle Biogensis, Cellular stress response) ,Consensus Cluster E (Organelle Biogensis, Cellular stress response)
ENSMUSG00000026688	Mgst3	IFGbrown, STGbrown, FPbrown	Consensus Cluster C (Neuronal system) ,Consensus Cluster C (Neuronal system) ,Consensus Cluster E (Organelle Biogensis, Cellular stress response)
ENSMUSG00000038244	Mical2	DLPFCyellow, CBEyellow, TCXgreen, IFGbrown, STGbrown, PHGbrown, FPyellow	Consensus Cluster C (Neuronal system) ,Consensus Cluster C (Neuronal system) ,Consensus Cluster C (Neuronal system) ,Consensus Cluster C (Neuronal system) ,Consensus Cluster C (Neuronal system) ,Consensus Cluster C (Neuronal system) ,Consensus Cluster C (Neuronal system)
ENSMUSG00000035805	Mlc1	DLPFCblue, CBEturquoise, TCXblue, IFGyellow, STGyellow, PHGyellow	Consensus Cluster B (Immune system) ,Consensus Cluster B (Immune system) ,Consensus Cluster A (ECM organization) ,Consensus Cluster A (ECM organization) ,Consensus Cluster D (Cell Cycle, NMD) ,Consensus Cluster A (ECM organization)
ENSMUSG00000043131	Mob1a	CBEblue, TCXturquoise, IFGturquoise, STGblue, PHGturquoise, FPturquoise	Consensus Cluster E (Organelle Biogensis, Cellular stress response) ,Consensus Cluster B (Immune system) ,Consensus Cluster B (Immune system) ,Consensus Cluster B (Immune system) ,Consensus Cluster B (Immune system) ,Consensus Cluster B (Immune system)
ENSMUSG00000032517	Mobp	DLPFCbrown, CBEbrown, TCXyellow, IFGblue, STGyellow, PHGgreen, FPblue	Consensus Cluster D (Cell Cycle, NMD) ,Consensus Cluster D (Cell Cycle, NMD) ,Consensus Cluster D (Cell Cycle, NMD) ,Consensus Cluster D (Cell Cycle, NMD) ,Consensus Cluster D (Cell Cycle, NMD) ,Consensus Cluster D (Cell Cycle, NMD) ,Consensus Cluster D (Cell Cycle, NMD)
ENSMUSG00000076439	Mog	DLPFCbrown, CBEbrown, TCXyellow, IFGblue, STGyellow, PHGgreen, FPblue	Consensus Cluster D (Cell Cycle, NMD) ,Consensus Cluster D (Cell Cycle, NMD) ,Consensus Cluster D (Cell Cycle, NMD) ,Consensus Cluster D (Cell Cycle, NMD) ,Consensus Cluster D (Cell Cycle, NMD) ,Consensus Cluster D (Cell Cycle, NMD) ,Consensus Cluster D (Cell Cycle, NMD)
ENSMUSG00000034602	Mon2	DLPFCturquoise, CBEblue, IFGblue, STGyellow, PHGgreen, FPblue	Consensus Cluster E (Organelle Biogensis, Cellular stress response) ,Consensus Cluster E (Organelle Biogensis, Cellular stress response) ,Consensus Cluster D (Cell Cycle, NMD) ,Consensus Cluster D (Cell Cycle, NMD) ,Consensus Cluster D (Cell Cycle, NMD) ,Consensus Cluster D (Cell Cycle, NMD)
ENSMUSG00000039680	Mrps6	DLPFCturquoise, CBEblue, TCXbrown, IFGblue, STGturquoise, PHGblue, FPblue	Consensus Cluster E (Organelle Biogensis, Cellular stress response) ,Consensus Cluster E (Organelle Biogensis, Cellular stress response) ,Consensus Cluster E (Organelle Biogensis, Cellular stress response) ,Consensus Cluster D (Cell Cycle, NMD) ,Consensus Cluster E (Organelle Biogensis, Cellular stress response) ,Consensus Cluster E (Organelle Biogensis, Cellular stress response) ,Consensus Clust…
ENSMUSG00000046756	Mrps7	IFGbrown, STGbrown, FPbrown	Consensus Cluster C (Neuronal system) ,Consensus Cluster C (Neuronal system) ,Consensus Cluster E (Organelle Biogensis, Cellular stress response)
ENSMUSG00000024151	Msh2	DLPFCyellow, TCXgreen, IFGbrown, STGbrown, PHGblue	Consensus Cluster C (Neuronal system) ,Consensus Cluster C (Neuronal system) ,Consensus Cluster C (Neuronal system) ,Consensus Cluster C (Neuronal system) ,Consensus Cluster E (Organelle Biogensis, Cellular stress response)
ENSMUSG00000069769	Msi2	DLPFCblue, TCXblue, IFGyellow, PHGyellow, FPblue	Consensus Cluster B (Immune system) ,Consensus Cluster A (ECM organization) ,Consensus Cluster A (ECM organization) ,Consensus Cluster A (ECM organization) ,Consensus Cluster D (Cell Cycle, NMD)
ENSMUSG00000031207	Msn	DLPFCblue, CBEturquoise, TCXblue, IFGturquoise, STGblue, PHGturquoise, FPturquoise	Consensus Cluster B (Immune system) ,Consensus Cluster B (Immune system) ,Consensus Cluster A (ECM organization) ,Consensus Cluster B (Immune system) ,Consensus Cluster B (Immune system) ,Consensus Cluster B (Immune system) ,Consensus Cluster B (Immune system)
ENSMUSG00000055817	Mta3	DLPFCyellow, TCXgreen, IFGbrown, STGbrown, PHGbrown, FPyellow	Consensus Cluster C (Neuronal system) ,Consensus Cluster C (Neuronal system) ,Consensus Cluster C (Neuronal system) ,Consensus Cluster C (Neuronal system) ,Consensus Cluster C (Neuronal system) ,Consensus Cluster C (Neuronal system)
ENSMUSG00000029267	Mtf2	TCXbrown, STGturquoise, PHGblue	Consensus Cluster E (Organelle Biogensis, Cellular stress response) ,Consensus Cluster E (Organelle Biogensis, Cellular stress response) ,Consensus Cluster E (Organelle Biogensis, Cellular stress response)
ENSMUSG00000030522	Mtmr10	DLPFCbrown, CBEturquoise, TCXyellow, IFGblue, STGyellow, PHGgreen, FPblue	Consensus Cluster D (Cell Cycle, NMD) ,Consensus Cluster B (Immune system) ,Consensus Cluster D (Cell Cycle, NMD) ,Consensus Cluster D (Cell Cycle, NMD) ,Consensus Cluster D (Cell Cycle, NMD) ,Consensus Cluster D (Cell Cycle, NMD) ,Consensus Cluster D (Cell Cycle, NMD)
ENSMUSG00000032342	Mto1	CBEblue, IFGblue	Consensus Cluster E (Organelle Biogensis, Cellular stress response) ,Consensus Cluster D (Cell Cycle, NMD)
ENSMUSG00000022443	Myh9	DLPFCblue, CBEturquoise, TCXturquoise, IFGturquoise, STGblue, PHGturquoise, FPturquoise	Consensus Cluster B (Immune system) ,Consensus Cluster B (Immune system) ,Consensus Cluster B (Immune system) ,Consensus Cluster B (Immune system) ,Consensus Cluster B (Immune system) ,Consensus Cluster B (Immune system) ,Consensus Cluster B (Immune system)
ENSMUSG00000024048	Myl12a	DLPFCblue, CBEturquoise, TCXturquoise, IFGturquoise, STGblue, PHGturquoise, FPturquoise	Consensus Cluster B (Immune system) ,Consensus Cluster B (Immune system) ,Consensus Cluster B (Immune system) ,Consensus Cluster B (Immune system) ,Consensus Cluster B (Immune system) ,Consensus Cluster B (Immune system) ,Consensus Cluster B (Immune system)
ENSMUSG00000039824	Myl6b	DLPFCyellow, CBEblue, TCXgreen, IFGbrown, STGbrown, FPbrown	Consensus Cluster C (Neuronal system) ,Consensus Cluster E (Organelle Biogensis, Cellular stress response) ,Consensus Cluster C (Neuronal system) ,Consensus Cluster C (Neuronal system) ,Consensus Cluster C (Neuronal system) ,Consensus Cluster E (Organelle Biogensis, Cellular stress response)
ENSMUSG00000022272	Myo10	DLPFCblue, CBEturquoise, IFGyellow, PHGyellow	Consensus Cluster B (Immune system) ,Consensus Cluster B (Immune system) ,Consensus Cluster A (ECM organization) ,Consensus Cluster A (ECM organization)
ENSMUSG00000017774	Myo1c	TCXturquoise, STGblue, PHGyellow	Consensus Cluster B (Immune system) ,Consensus Cluster B (Immune system) ,Consensus Cluster A (ECM organization)
ENSMUSG00000032220	Myo1e	DLPFCbrown, CBEbrown, TCXyellow, IFGblue, STGyellow, PHGgreen, FPblue	Consensus Cluster D (Cell Cycle, NMD) ,Consensus Cluster D (Cell Cycle, NMD) ,Consensus Cluster D (Cell Cycle, NMD) ,Consensus Cluster D (Cell Cycle, NMD) ,Consensus Cluster D (Cell Cycle, NMD) ,Consensus Cluster D (Cell Cycle, NMD) ,Consensus Cluster D (Cell Cycle, NMD)
ENSMUSG00000034593	Myo5a	DLPFCyellow, CBEyellow, TCXgreen, IFGbrown, STGbrown, PHGbrown, FPyellow	Consensus Cluster C (Neuronal system) ,Consensus Cluster C (Neuronal system) ,Consensus Cluster C (Neuronal system) ,Consensus Cluster C (Neuronal system) ,Consensus Cluster C (Neuronal system) ,Consensus Cluster C (Neuronal system) ,Consensus Cluster C (Neuronal system)
ENSMUSG00000036098	Myrf	DLPFCbrown, CBEbrown, TCXyellow, IFGblue, STGyellow, PHGgreen, FPblue	Consensus Cluster D (Cell Cycle, NMD) ,Consensus Cluster D (Cell Cycle, NMD) ,Consensus Cluster D (Cell Cycle, NMD) ,Consensus Cluster D (Cell Cycle, NMD) ,Consensus Cluster D (Cell Cycle, NMD) ,Consensus Cluster D (Cell Cycle, NMD) ,Consensus Cluster D (Cell Cycle, NMD)
ENSMUSG00000022453	Naga	DLPFCblue, CBEblue, TCXturquoise, IFGturquoise, STGblue, PHGturquoise, FPturquoise	Consensus Cluster B (Immune system) ,Consensus Cluster E (Organelle Biogensis, Cellular stress response) ,Consensus Cluster B (Immune system) ,Consensus Cluster B (Immune system) ,Consensus Cluster B (Immune system) ,Consensus Cluster B (Immune system) ,Consensus Cluster B (Immune system)
ENSMUSG00000027438	Napb	DLPFCyellow, CBEyellow, TCXgreen, IFGbrown, STGbrown, PHGbrown, FPyellow	Consensus Cluster C (Neuronal system) ,Consensus Cluster C (Neuronal system) ,Consensus Cluster C (Neuronal system) ,Consensus Cluster C (Neuronal system) ,Consensus Cluster C (Neuronal system) ,Consensus Cluster C (Neuronal system) ,Consensus Cluster C (Neuronal system)
ENSMUSG00000051359	Ncald	DLPFCyellow, TCXgreen, IFGbrown, STGbrown, PHGbrown, FPyellow	Consensus Cluster C (Neuronal system) ,Consensus Cluster C (Neuronal system) ,Consensus Cluster C (Neuronal system) ,Consensus Cluster C (Neuronal system) ,Consensus Cluster C (Neuronal system) ,Consensus Cluster C (Neuronal system)
ENSMUSG00000020647	Ncoa1	TCXblue, PHGblue, FPbrown	Consensus Cluster A (ECM organization) ,Consensus Cluster E (Organelle Biogensis, Cellular stress response) ,Consensus Cluster E (Organelle Biogensis, Cellular stress response)
ENSMUSG00000022678	Nde1	DLPFCbrown, CBEbrown, TCXyellow, STGyellow, PHGgreen, FPblue	Consensus Cluster D (Cell Cycle, NMD) ,Consensus Cluster D (Cell Cycle, NMD) ,Consensus Cluster D (Cell Cycle, NMD) ,Consensus Cluster D (Cell Cycle, NMD) ,Consensus Cluster D (Cell Cycle, NMD) ,Consensus Cluster D (Cell Cycle, NMD)
ENSMUSG00000005125	Ndrg1	DLPFCbrown, CBEbrown, TCXyellow, IFGblue, STGyellow, PHGgreen, FPblue	Consensus Cluster D (Cell Cycle, NMD) ,Consensus Cluster D (Cell Cycle, NMD) ,Consensus Cluster D (Cell Cycle, NMD) ,Consensus Cluster D (Cell Cycle, NMD) ,Consensus Cluster D (Cell Cycle, NMD) ,Consensus Cluster D (Cell Cycle, NMD) ,Consensus Cluster D (Cell Cycle, NMD)
ENSMUSG00000014294	Ndufa2	STGbrown, PHGblue, FPbrown	Consensus Cluster C (Neuronal system) ,Consensus Cluster E (Organelle Biogensis, Cellular stress response) ,Consensus Cluster E (Organelle Biogensis, Cellular stress response)
ENSMUSG00000023089	Ndufa5	CBEblue, IFGbrown, STGbrown, PHGblue, FPbrown	Consensus Cluster E (Organelle Biogensis, Cellular stress response) ,Consensus Cluster C (Neuronal system) ,Consensus Cluster C (Neuronal system) ,Consensus Cluster E (Organelle Biogensis, Cellular stress response) ,Consensus Cluster E (Organelle Biogensis, Cellular stress response)
ENSMUSG00000030869	Ndufab1	TCXgreen, IFGbrown, STGbrown, FPbrown	Consensus Cluster C (Neuronal system) ,Consensus Cluster C (Neuronal system) ,Consensus Cluster C (Neuronal system) ,Consensus Cluster E (Organelle Biogensis, Cellular stress response)
ENSMUSG00000030327	Necap1	DLPFCyellow, CBEyellow, TCXgreen, IFGbrown, STGbrown, PHGbrown, FPyellow	Consensus Cluster C (Neuronal system) ,Consensus Cluster C (Neuronal system) ,Consensus Cluster C (Neuronal system) ,Consensus Cluster C (Neuronal system) ,Consensus Cluster C (Neuronal system) ,Consensus Cluster C (Neuronal system) ,Consensus Cluster C (Neuronal system)
ENSMUSG00000010376	Nedd8	TCXgreen, IFGbrown, PHGblue, FPbrown	Consensus Cluster C (Neuronal system) ,Consensus Cluster C (Neuronal system) ,Consensus Cluster E (Organelle Biogensis, Cellular stress response) ,Consensus Cluster E (Organelle Biogensis, Cellular stress response)
ENSMUSG00000015839	Nfe2l2	DLPFCblue, CBEblue, TCXyellow, STGyellow	Consensus Cluster B (Immune system) ,Consensus Cluster E (Organelle Biogensis, Cellular stress response) ,Consensus Cluster D (Cell Cycle, NMD) ,Consensus Cluster D (Cell Cycle, NMD)
ENSMUSG00000028565	Nfia	CBEyellow, IFGyellow, STGyellow, PHGyellow, FPblue	Consensus Cluster C (Neuronal system) ,Consensus Cluster A (ECM organization) ,Consensus Cluster D (Cell Cycle, NMD) ,Consensus Cluster A (ECM organization) ,Consensus Cluster D (Cell Cycle, NMD)
ENSMUSG00000008575	Nfib	TCXblue, IFGyellow, FPblue	Consensus Cluster A (ECM organization) ,Consensus Cluster A (ECM organization) ,Consensus Cluster D (Cell Cycle, NMD)
ENSMUSG00000039835	Nhsl1	DLPFCblue, CBEturquoise, TCXblue, IFGyellow, STGyellow, PHGyellow, FPblue	Consensus Cluster B (Immune system) ,Consensus Cluster B (Immune system) ,Consensus Cluster A (ECM organization) ,Consensus Cluster A (ECM organization) ,Consensus Cluster D (Cell Cycle, NMD) ,Consensus Cluster A (ECM organization) ,Consensus Cluster D (Cell Cycle, NMD)
ENSMUSG00000041309	Nkx6-2	DLPFCbrown, CBEbrown, TCXyellow, IFGblue, STGyellow, PHGgreen, FPblue	Consensus Cluster D (Cell Cycle, NMD) ,Consensus Cluster D (Cell Cycle, NMD) ,Consensus Cluster D (Cell Cycle, NMD) ,Consensus Cluster D (Cell Cycle, NMD) ,Consensus Cluster D (Cell Cycle, NMD) ,Consensus Cluster D (Cell Cycle, NMD) ,Consensus Cluster D (Cell Cycle, NMD)
ENSMUSG00000042751	Nmnat2	DLPFCyellow, CBEyellow, TCXgreen, IFGbrown, STGbrown, PHGbrown, FPyellow	Consensus Cluster C (Neuronal system) ,Consensus Cluster C (Neuronal system) ,Consensus Cluster C (Neuronal system) ,Consensus Cluster C (Neuronal system) ,Consensus Cluster C (Neuronal system) ,Consensus Cluster C (Neuronal system) ,Consensus Cluster C (Neuronal system)
ENSMUSG00000063445	Nmral1	DLPFCturquoise, TCXbrown, IFGblue, STGturquoise, PHGblue, FPblue	Consensus Cluster E (Organelle Biogensis, Cellular stress response) ,Consensus Cluster E (Organelle Biogensis, Cellular stress response) ,Consensus Cluster D (Cell Cycle, NMD) ,Consensus Cluster E (Organelle Biogensis, Cellular stress response) ,Consensus Cluster E (Organelle Biogensis, Cellular stress response) ,Consensus Cluster D (Cell Cycle, NMD)
ENSMUSG00000024413	Npc1	DLPFCbrown, CBEbrown, TCXyellow, IFGblue, STGyellow, PHGgreen, FPblue	Consensus Cluster D (Cell Cycle, NMD) ,Consensus Cluster D (Cell Cycle, NMD) ,Consensus Cluster D (Cell Cycle, NMD) ,Consensus Cluster D (Cell Cycle, NMD) ,Consensus Cluster D (Cell Cycle, NMD) ,Consensus Cluster D (Cell Cycle, NMD) ,Consensus Cluster D (Cell Cycle, NMD)
ENSMUSG00000021242	Npc2	DLPFCblue, IFGturquoise, STGblue, PHGturquoise, FPturquoise	Consensus Cluster B (Immune system) ,Consensus Cluster B (Immune system) ,Consensus Cluster B (Immune system) ,Consensus Cluster B (Immune system) ,Consensus Cluster B (Immune system)
ENSMUSG00000059991	Nptx2	DLPFCyellow, CBEblue, FPyellow	Consensus Cluster C (Neuronal system) ,Consensus Cluster E (Organelle Biogensis, Cellular stress response) ,Consensus Cluster C (Neuronal system)
ENSMUSG00000075590	Nrbp2	DLPFCturquoise, CBEblue, IFGblue, FPblue	Consensus Cluster E (Organelle Biogensis, Cellular stress response) ,Consensus Cluster E (Organelle Biogensis, Cellular stress response) ,Consensus Cluster D (Cell Cycle, NMD) ,Consensus Cluster D (Cell Cycle, NMD)
ENSMUSG00000066392	Nrxn3	DLPFCyellow, CBEyellow, TCXgreen, IFGbrown, STGbrown, PHGbrown, FPyellow	Consensus Cluster C (Neuronal system) ,Consensus Cluster C (Neuronal system) ,Consensus Cluster C (Neuronal system) ,Consensus Cluster C (Neuronal system) ,Consensus Cluster C (Neuronal system) ,Consensus Cluster C (Neuronal system) ,Consensus Cluster C (Neuronal system)
ENSMUSG00000034187	Nsf	DLPFCyellow, CBEyellow, TCXgreen, IFGbrown, STGbrown, PHGbrown, FPyellow	Consensus Cluster C (Neuronal system) ,Consensus Cluster C (Neuronal system) ,Consensus Cluster C (Neuronal system) ,Consensus Cluster C (Neuronal system) ,Consensus Cluster C (Neuronal system) ,Consensus Cluster C (Neuronal system) ,Consensus Cluster C (Neuronal system)
ENSMUSG00000055254	Ntrk2	DLPFCblue, CBEturquoise, TCXblue, IFGyellow, PHGyellow	Consensus Cluster B (Immune system) ,Consensus Cluster B (Immune system) ,Consensus Cluster A (ECM organization) ,Consensus Cluster A (ECM organization) ,Consensus Cluster A (ECM organization)
ENSMUSG00000026434	Nucks1	CBEblue, TCXbrown, IFGblue, STGturquoise	Consensus Cluster E (Organelle Biogensis, Cellular stress response) ,Consensus Cluster E (Organelle Biogensis, Cellular stress response) ,Consensus Cluster D (Cell Cycle, NMD) ,Consensus Cluster E (Organelle Biogensis, Cellular stress response)
ENSMUSG00000031754	Nudt21	DLPFCyellow, IFGbrown, PHGblue, FPbrown	Consensus Cluster C (Neuronal system) ,Consensus Cluster C (Neuronal system) ,Consensus Cluster E (Organelle Biogensis, Cellular stress response) ,Consensus Cluster E (Organelle Biogensis, Cellular stress response)
ENSMUSG00000029310	Nudt9	DLPFCturquoise, TCXbrown, IFGblue, STGturquoise, PHGblue	Consensus Cluster E (Organelle Biogensis, Cellular stress response) ,Consensus Cluster E (Organelle Biogensis, Cellular stress response) ,Consensus Cluster D (Cell Cycle, NMD) ,Consensus Cluster E (Organelle Biogensis, Cellular stress response) ,Consensus Cluster E (Organelle Biogensis, Cellular stress response)
ENSMUSG00000037857	Nufip2	DLPFCturquoise, CBEblue, TCXbrown, IFGblue, STGturquoise	Consensus Cluster E (Organelle Biogensis, Cellular stress response) ,Consensus Cluster E (Organelle Biogensis, Cellular stress response) ,Consensus Cluster E (Organelle Biogensis, Cellular stress response) ,Consensus Cluster D (Cell Cycle, NMD) ,Consensus Cluster E (Organelle Biogensis, Cellular stress response)
ENSMUSG00000025169	Ogfod3	DLPFCturquoise, CBEblue, TCXbrown, IFGblue, STGturquoise	Consensus Cluster E (Organelle Biogensis, Cellular stress response) ,Consensus Cluster E (Organelle Biogensis, Cellular stress response) ,Consensus Cluster E (Organelle Biogensis, Cellular stress response) ,Consensus Cluster D (Cell Cycle, NMD) ,Consensus Cluster E (Organelle Biogensis, Cellular stress response)
ENSMUSG00000027965	Olfm3	DLPFCyellow, CBEyellow, TCXgreen, IFGbrown, STGbrown, PHGbrown, FPyellow	Consensus Cluster C (Neuronal system) ,Consensus Cluster C (Neuronal system) ,Consensus Cluster C (Neuronal system) ,Consensus Cluster C (Neuronal system) ,Consensus Cluster C (Neuronal system) ,Consensus Cluster C (Neuronal system) ,Consensus Cluster C (Neuronal system)
ENSMUSG00000050121	Opalin	DLPFCbrown, CBEbrown, TCXyellow, IFGblue, STGyellow, PHGgreen, FPblue	Consensus Cluster D (Cell Cycle, NMD) ,Consensus Cluster D (Cell Cycle, NMD) ,Consensus Cluster D (Cell Cycle, NMD) ,Consensus Cluster D (Cell Cycle, NMD) ,Consensus Cluster D (Cell Cycle, NMD) ,Consensus Cluster D (Cell Cycle, NMD) ,Consensus Cluster D (Cell Cycle, NMD)
ENSMUSG00000062257	Opcml	DLPFCyellow, CBEyellow, TCXgreen, IFGbrown, STGbrown, PHGbrown, FPyellow	Consensus Cluster C (Neuronal system) ,Consensus Cluster C (Neuronal system) ,Consensus Cluster C (Neuronal system) ,Consensus Cluster C (Neuronal system) ,Consensus Cluster C (Neuronal system) ,Consensus Cluster C (Neuronal system) ,Consensus Cluster C (Neuronal system)
ENSMUSG00000040044	Orc3	DLPFCturquoise, CBEblue, TCXbrown, IFGblue, STGturquoise, PHGblue, FPblue	Consensus Cluster E (Organelle Biogensis, Cellular stress response) ,Consensus Cluster E (Organelle Biogensis, Cellular stress response) ,Consensus Cluster E (Organelle Biogensis, Cellular stress response) ,Consensus Cluster D (Cell Cycle, NMD) ,Consensus Cluster E (Organelle Biogensis, Cellular stress response) ,Consensus Cluster E (Organelle Biogensis, Cellular stress response) ,Consensus Clust…
ENSMUSG00000036990	Otud4	DLPFCturquoise, CBEblue, TCXbrown, IFGblue, STGturquoise, PHGblue, FPblue	Consensus Cluster E (Organelle Biogensis, Cellular stress response) ,Consensus Cluster E (Organelle Biogensis, Cellular stress response) ,Consensus Cluster E (Organelle Biogensis, Cellular stress response) ,Consensus Cluster D (Cell Cycle, NMD) ,Consensus Cluster E (Organelle Biogensis, Cellular stress response) ,Consensus Cluster E (Organelle Biogensis, Cellular stress response) ,Consensus Clust…
ENSMUSG00000038495	Otud7b	TCXyellow, IFGblue, STGyellow, PHGgreen, FPblue	Consensus Cluster D (Cell Cycle, NMD) ,Consensus Cluster D (Cell Cycle, NMD) ,Consensus Cluster D (Cell Cycle, NMD) ,Consensus Cluster D (Cell Cycle, NMD) ,Consensus Cluster D (Cell Cycle, NMD)
ENSMUSG00000028927	Padi2	DLPFCbrown, CBEbrown, TCXyellow, IFGblue, STGyellow, PHGgreen, FPblue	Consensus Cluster D (Cell Cycle, NMD) ,Consensus Cluster D (Cell Cycle, NMD) ,Consensus Cluster D (Cell Cycle, NMD) ,Consensus Cluster D (Cell Cycle, NMD) ,Consensus Cluster D (Cell Cycle, NMD) ,Consensus Cluster D (Cell Cycle, NMD) ,Consensus Cluster D (Cell Cycle, NMD)
ENSMUSG00000030774	Pak1	DLPFCyellow, TCXgreen, IFGbrown, STGbrown, PHGbrown, FPyellow	Consensus Cluster C (Neuronal system) ,Consensus Cluster C (Neuronal system) ,Consensus Cluster C (Neuronal system) ,Consensus Cluster C (Neuronal system) ,Consensus Cluster C (Neuronal system) ,Consensus Cluster C (Neuronal system)
ENSMUSG00000031284	Pak3	DLPFCyellow, TCXgreen, IFGbrown, STGbrown, PHGbrown, FPyellow	Consensus Cluster C (Neuronal system) ,Consensus Cluster C (Neuronal system) ,Consensus Cluster C (Neuronal system) ,Consensus Cluster C (Neuronal system) ,Consensus Cluster C (Neuronal system) ,Consensus Cluster C (Neuronal system)
ENSMUSG00000025812	Pard3	CBEturquoise, TCXblue, IFGyellow, STGblue, PHGyellow, FPblue	Consensus Cluster B (Immune system) ,Consensus Cluster A (ECM organization) ,Consensus Cluster A (ECM organization) ,Consensus Cluster B (Immune system) ,Consensus Cluster A (ECM organization) ,Consensus Cluster D (Cell Cycle, NMD)
ENSMUSG00000033918	Parl	DLPFCturquoise, CBEblue, TCXbrown, IFGblue, STGturquoise, PHGblue, FPblue	Consensus Cluster E (Organelle Biogensis, Cellular stress response) ,Consensus Cluster E (Organelle Biogensis, Cellular stress response) ,Consensus Cluster E (Organelle Biogensis, Cellular stress response) ,Consensus Cluster D (Cell Cycle, NMD) ,Consensus Cluster E (Organelle Biogensis, Cellular stress response) ,Consensus Cluster E (Organelle Biogensis, Cellular stress response) ,Consensus Clust…
ENSMUSG00000034981	Parm1	DLPFCyellow, CBEyellow, TCXgreen, IFGbrown, STGbrown, PHGbrown, FPyellow	Consensus Cluster C (Neuronal system) ,Consensus Cluster C (Neuronal system) ,Consensus Cluster C (Neuronal system) ,Consensus Cluster C (Neuronal system) ,Consensus Cluster C (Neuronal system) ,Consensus Cluster C (Neuronal system) ,Consensus Cluster C (Neuronal system)
ENSMUSG00000042613	Pbxip1	DLPFCblue, CBEturquoise, TCXblue, IFGyellow, STGblue, PHGyellow, FPblue	Consensus Cluster B (Immune system) ,Consensus Cluster B (Immune system) ,Consensus Cluster A (ECM organization) ,Consensus Cluster A (ECM organization) ,Consensus Cluster B (Immune system) ,Consensus Cluster A (ECM organization) ,Consensus Cluster D (Cell Cycle, NMD)
ENSMUSG00000023495	Pcbp4	CBEblue, IFGblue, STGyellow, PHGgreen, FPblue	Consensus Cluster E (Organelle Biogensis, Cellular stress response) ,Consensus Cluster D (Cell Cycle, NMD) ,Consensus Cluster D (Cell Cycle, NMD) ,Consensus Cluster D (Cell Cycle, NMD) ,Consensus Cluster D (Cell Cycle, NMD)
ENSMUSG00000055421	Pcdh9	CBEturquoise, TCXyellow, IFGblue, STGyellow, PHGgreen, FPblue	Consensus Cluster B (Immune system) ,Consensus Cluster D (Cell Cycle, NMD) ,Consensus Cluster D (Cell Cycle, NMD) ,Consensus Cluster D (Cell Cycle, NMD) ,Consensus Cluster D (Cell Cycle, NMD) ,Consensus Cluster D (Cell Cycle, NMD)
ENSMUSG00000027419	Pcsk2	DLPFCyellow, CBEyellow, TCXgreen, IFGbrown, STGbrown, PHGbrown, FPyellow	Consensus Cluster C (Neuronal system) ,Consensus Cluster C (Neuronal system) ,Consensus Cluster C (Neuronal system) ,Consensus Cluster C (Neuronal system) ,Consensus Cluster C (Neuronal system) ,Consensus Cluster C (Neuronal system) ,Consensus Cluster C (Neuronal system)
ENSMUSG00000030513	Pcsk6	DLPFCbrown, CBEbrown, TCXyellow, IFGblue, STGyellow, PHGgreen, FPblue	Consensus Cluster D (Cell Cycle, NMD) ,Consensus Cluster D (Cell Cycle, NMD) ,Consensus Cluster D (Cell Cycle, NMD) ,Consensus Cluster D (Cell Cycle, NMD) ,Consensus Cluster D (Cell Cycle, NMD) ,Consensus Cluster D (Cell Cycle, NMD) ,Consensus Cluster D (Cell Cycle, NMD)
ENSMUSG00000024579	Pcyox1l	DLPFCturquoise, CBEblue, TCXbrown, IFGbrown, STGturquoise, PHGblue	Consensus Cluster E (Organelle Biogensis, Cellular stress response) ,Consensus Cluster E (Organelle Biogensis, Cellular stress response) ,Consensus Cluster E (Organelle Biogensis, Cellular stress response) ,Consensus Cluster C (Neuronal system) ,Consensus Cluster E (Organelle Biogensis, Cellular stress response) ,Consensus Cluster E (Organelle Biogensis, Cellular stress response)
ENSMUSG00000021576	Pdcd6	CBEblue, TCXbrown, PHGblue, FPbrown	Consensus Cluster E (Organelle Biogensis, Cellular stress response) ,Consensus Cluster E (Organelle Biogensis, Cellular stress response) ,Consensus Cluster E (Organelle Biogensis, Cellular stress response) ,Consensus Cluster E (Organelle Biogensis, Cellular stress response)
ENSMUSG00000059173	Pde1a	DLPFCyellow, CBEyellow, TCXgreen, IFGbrown, STGbrown, PHGbrown, FPyellow	Consensus Cluster C (Neuronal system) ,Consensus Cluster C (Neuronal system) ,Consensus Cluster C (Neuronal system) ,Consensus Cluster C (Neuronal system) ,Consensus Cluster C (Neuronal system) ,Consensus Cluster C (Neuronal system) ,Consensus Cluster C (Neuronal system)
ENSMUSG00000022489	Pde1b	DLPFCyellow, CBEyellow, TCXgreen, IFGbrown, STGbrown, PHGbrown, FPyellow	Consensus Cluster C (Neuronal system) ,Consensus Cluster C (Neuronal system) ,Consensus Cluster C (Neuronal system) ,Consensus Cluster C (Neuronal system) ,Consensus Cluster C (Neuronal system) ,Consensus Cluster C (Neuronal system) ,Consensus Cluster C (Neuronal system)
ENSMUSG00000004347	Pde1c	DLPFCbrown, CBEbrown, TCXyellow, IFGblue, STGyellow, PHGgreen, FPblue	Consensus Cluster D (Cell Cycle, NMD) ,Consensus Cluster D (Cell Cycle, NMD) ,Consensus Cluster D (Cell Cycle, NMD) ,Consensus Cluster D (Cell Cycle, NMD) ,Consensus Cluster D (Cell Cycle, NMD) ,Consensus Cluster D (Cell Cycle, NMD) ,Consensus Cluster D (Cell Cycle, NMD)
ENSMUSG00000025584	Pde8a	DLPFCbrown, CBEbrown, TCXyellow, IFGblue, STGyellow, PHGgreen, FPblue	Consensus Cluster D (Cell Cycle, NMD) ,Consensus Cluster D (Cell Cycle, NMD) ,Consensus Cluster D (Cell Cycle, NMD) ,Consensus Cluster D (Cell Cycle, NMD) ,Consensus Cluster D (Cell Cycle, NMD) ,Consensus Cluster D (Cell Cycle, NMD) ,Consensus Cluster D (Cell Cycle, NMD)
ENSMUSG00000028273	Pdlim5	DLPFCblue, CBEturquoise, TCXblue, IFGyellow, STGblue, PHGyellow, FPblue	Consensus Cluster B (Immune system) ,Consensus Cluster B (Immune system) ,Consensus Cluster A (ECM organization) ,Consensus Cluster A (ECM organization) ,Consensus Cluster B (Immune system) ,Consensus Cluster A (ECM organization) ,Consensus Cluster D (Cell Cycle, NMD)
ENSMUSG00000020717	Pecam1	DLPFCblue, CBEturquoise, TCXturquoise, IFGturquoise, STGblue, PHGturquoise, FPturquoise	Consensus Cluster B (Immune system) ,Consensus Cluster B (Immune system) ,Consensus Cluster B (Immune system) ,Consensus Cluster B (Immune system) ,Consensus Cluster B (Immune system) ,Consensus Cluster B (Immune system) ,Consensus Cluster B (Immune system)
ENSMUSG00000020893	Per1	TCXyellow, IFGturquoise	Consensus Cluster D (Cell Cycle, NMD) ,Consensus Cluster B (Immune system)
ENSMUSG00000027222	Pex16	DLPFCturquoise, CBEblue, TCXbrown, STGturquoise, PHGblue, FPblue	Consensus Cluster E (Organelle Biogensis, Cellular stress response) ,Consensus Cluster E (Organelle Biogensis, Cellular stress response) ,Consensus Cluster E (Organelle Biogensis, Cellular stress response) ,Consensus Cluster E (Organelle Biogensis, Cellular stress response) ,Consensus Cluster E (Organelle Biogensis, Cellular stress response) ,Consensus Cluster D (Cell Cycle, NMD)
ENSMUSG00000026773	Pfkfb3	DLPFCblue, CBEturquoise, IFGturquoise, STGblue, PHGturquoise, FPturquoise	Consensus Cluster B (Immune system) ,Consensus Cluster B (Immune system) ,Consensus Cluster B (Immune system) ,Consensus Cluster B (Immune system) ,Consensus Cluster B (Immune system) ,Consensus Cluster B (Immune system)
ENSMUSG00000050751	Pgbd5	DLPFCyellow, TCXgreen, IFGbrown, STGbrown, PHGbrown, FPyellow	Consensus Cluster C (Neuronal system) ,Consensus Cluster C (Neuronal system) ,Consensus Cluster C (Neuronal system) ,Consensus Cluster C (Neuronal system) ,Consensus Cluster C (Neuronal system) ,Consensus Cluster C (Neuronal system)
ENSMUSG00000048537	Phldb1	DLPFCbrown, CBEbrown, TCXyellow, IFGblue, STGyellow, PHGgreen, FPblue	Consensus Cluster D (Cell Cycle, NMD) ,Consensus Cluster D (Cell Cycle, NMD) ,Consensus Cluster D (Cell Cycle, NMD) ,Consensus Cluster D (Cell Cycle, NMD) ,Consensus Cluster D (Cell Cycle, NMD) ,Consensus Cluster D (Cell Cycle, NMD) ,Consensus Cluster D (Cell Cycle, NMD)
ENSMUSG00000044340	Phlpp1	DLPFCbrown, CBEturquoise, TCXyellow, IFGblue, STGyellow, PHGgreen, FPblue	Consensus Cluster D (Cell Cycle, NMD) ,Consensus Cluster B (Immune system) ,Consensus Cluster D (Cell Cycle, NMD) ,Consensus Cluster D (Cell Cycle, NMD) ,Consensus Cluster D (Cell Cycle, NMD) ,Consensus Cluster D (Cell Cycle, NMD) ,Consensus Cluster D (Cell Cycle, NMD)
ENSMUSG00000003469	Phyhip	DLPFCyellow, CBEyellow, TCXgreen, IFGbrown, STGbrown, PHGbrown, FPyellow	Consensus Cluster C (Neuronal system) ,Consensus Cluster C (Neuronal system) ,Consensus Cluster C (Neuronal system) ,Consensus Cluster C (Neuronal system) ,Consensus Cluster C (Neuronal system) ,Consensus Cluster C (Neuronal system) ,Consensus Cluster C (Neuronal system)
ENSMUSG00000041720	Pi4ka	DLPFCyellow, CBEyellow, TCXgreen, IFGbrown, STGbrown, PHGbrown, FPyellow	Consensus Cluster C (Neuronal system) ,Consensus Cluster C (Neuronal system) ,Consensus Cluster C (Neuronal system) ,Consensus Cluster C (Neuronal system) ,Consensus Cluster C (Neuronal system) ,Consensus Cluster C (Neuronal system) ,Consensus Cluster C (Neuronal system)
ENSMUSG00000039361	Picalm	DLPFCbrown, CBEbrown, TCXyellow, STGyellow	Consensus Cluster D (Cell Cycle, NMD) ,Consensus Cluster D (Cell Cycle, NMD) ,Consensus Cluster D (Cell Cycle, NMD) ,Consensus Cluster D (Cell Cycle, NMD)
ENSMUSG00000041417	Pik3r1	TCXblue, IFGturquoise, PHGturquoise, FPyellow	Consensus Cluster A (ECM organization) ,Consensus Cluster B (Immune system) ,Consensus Cluster B (Immune system) ,Consensus Cluster C (Neuronal system)
ENSMUSG00000026737	Pip4k2a	DLPFCbrown, CBEbrown, TCXyellow, IFGblue, STGyellow, PHGgreen, FPblue	Consensus Cluster D (Cell Cycle, NMD) ,Consensus Cluster D (Cell Cycle, NMD) ,Consensus Cluster D (Cell Cycle, NMD) ,Consensus Cluster D (Cell Cycle, NMD) ,Consensus Cluster D (Cell Cycle, NMD) ,Consensus Cluster D (Cell Cycle, NMD) ,Consensus Cluster D (Cell Cycle, NMD)
ENSMUSG00000060675	Pla2g16	DLPFCbrown, CBEbrown, TCXyellow, IFGblue, STGyellow, PHGgreen, FPblue	Consensus Cluster D (Cell Cycle, NMD) ,Consensus Cluster D (Cell Cycle, NMD) ,Consensus Cluster D (Cell Cycle, NMD) ,Consensus Cluster D (Cell Cycle, NMD) ,Consensus Cluster D (Cell Cycle, NMD) ,Consensus Cluster D (Cell Cycle, NMD) ,Consensus Cluster D (Cell Cycle, NMD)
ENSMUSG00000045659	Plekha7	DLPFCblue, CBEturquoise, TCXblue, STGyellow, PHGyellow, FPblue	Consensus Cluster B (Immune system) ,Consensus Cluster B (Immune system) ,Consensus Cluster A (ECM organization) ,Consensus Cluster D (Cell Cycle, NMD) ,Consensus Cluster A (ECM organization) ,Consensus Cluster D (Cell Cycle, NMD)
ENSMUSG00000052609	Plekhg3	DLPFCbrown, CBEbrown, TCXyellow, IFGblue, STGyellow, PHGgreen, FPblue	Consensus Cluster D (Cell Cycle, NMD) ,Consensus Cluster D (Cell Cycle, NMD) ,Consensus Cluster D (Cell Cycle, NMD) ,Consensus Cluster D (Cell Cycle, NMD) ,Consensus Cluster D (Cell Cycle, NMD) ,Consensus Cluster D (Cell Cycle, NMD) ,Consensus Cluster D (Cell Cycle, NMD)
ENSMUSG00000060716	Plekhh1	DLPFCbrown, CBEbrown, TCXyellow, IFGblue, STGyellow, PHGgreen, FPblue	Consensus Cluster D (Cell Cycle, NMD) ,Consensus Cluster D (Cell Cycle, NMD) ,Consensus Cluster D (Cell Cycle, NMD) ,Consensus Cluster D (Cell Cycle, NMD) ,Consensus Cluster D (Cell Cycle, NMD) ,Consensus Cluster D (Cell Cycle, NMD) ,Consensus Cluster D (Cell Cycle, NMD)
ENSMUSG00000031775	Pllp	DLPFCbrown, CBEbrown, IFGblue, STGyellow, PHGgreen, FPblue	Consensus Cluster D (Cell Cycle, NMD) ,Consensus Cluster D (Cell Cycle, NMD) ,Consensus Cluster D (Cell Cycle, NMD) ,Consensus Cluster D (Cell Cycle, NMD) ,Consensus Cluster D (Cell Cycle, NMD) ,Consensus Cluster D (Cell Cycle, NMD)
ENSMUSG00000004846	Plod3	DLPFCturquoise, CBEblue, TCXyellow, IFGblue	Consensus Cluster E (Organelle Biogensis, Cellular stress response) ,Consensus Cluster E (Organelle Biogensis, Cellular stress response) ,Consensus Cluster D (Cell Cycle, NMD) ,Consensus Cluster D (Cell Cycle, NMD)
ENSMUSG00000031425	Plp1	DLPFCbrown, CBEbrown, TCXyellow, IFGblue, STGyellow, PHGgreen, FPblue	Consensus Cluster D (Cell Cycle, NMD) ,Consensus Cluster D (Cell Cycle, NMD) ,Consensus Cluster D (Cell Cycle, NMD) ,Consensus Cluster D (Cell Cycle, NMD) ,Consensus Cluster D (Cell Cycle, NMD) ,Consensus Cluster D (Cell Cycle, NMD) ,Consensus Cluster D (Cell Cycle, NMD)
ENSMUSG00000025608	Podxl	DLPFCblue, CBEturquoise, TCXturquoise, IFGturquoise, STGblue	Consensus Cluster B (Immune system) ,Consensus Cluster B (Immune system) ,Consensus Cluster B (Immune system) ,Consensus Cluster B (Immune system) ,Consensus Cluster B (Immune system)
ENSMUSG00000040596	Pogk	DLPFCturquoise, CBEblue, TCXyellow, IFGblue, PHGblue	Consensus Cluster E (Organelle Biogensis, Cellular stress response) ,Consensus Cluster E (Organelle Biogensis, Cellular stress response) ,Consensus Cluster D (Cell Cycle, NMD) ,Consensus Cluster D (Cell Cycle, NMD) ,Consensus Cluster E (Organelle Biogensis, Cellular stress response)
ENSMUSG00000032667	Pon2	DLPFCblue, CBEturquoise, TCXblue, IFGyellow, PHGyellow, FPblue	Consensus Cluster B (Immune system) ,Consensus Cluster B (Immune system) ,Consensus Cluster A (ECM organization) ,Consensus Cluster A (ECM organization) ,Consensus Cluster A (ECM organization) ,Consensus Cluster D (Cell Cycle, NMD)
ENSMUSG00000030423	Pop4	IFGblue, PHGblue, FPbrown	Consensus Cluster D (Cell Cycle, NMD) ,Consensus Cluster E (Organelle Biogensis, Cellular stress response) ,Consensus Cluster E (Organelle Biogensis, Cellular stress response)
ENSMUSG00000027804	Ppid	DLPFCturquoise, CBEblue, TCXbrown, IFGblue, STGturquoise, PHGblue	Consensus Cluster E (Organelle Biogensis, Cellular stress response) ,Consensus Cluster E (Organelle Biogensis, Cellular stress response) ,Consensus Cluster E (Organelle Biogensis, Cellular stress response) ,Consensus Cluster D (Cell Cycle, NMD) ,Consensus Cluster E (Organelle Biogensis, Cellular stress response) ,Consensus Cluster E (Organelle Biogensis, Cellular stress response)
ENSMUSG00000062729	Ppox	DLPFCturquoise, CBEblue, TCXbrown, IFGbrown, STGturquoise, PHGblue, FPbrown	Consensus Cluster E (Organelle Biogensis, Cellular stress response) ,Consensus Cluster E (Organelle Biogensis, Cellular stress response) ,Consensus Cluster E (Organelle Biogensis, Cellular stress response) ,Consensus Cluster C (Neuronal system) ,Consensus Cluster E (Organelle Biogensis, Cellular stress response) ,Consensus Cluster E (Organelle Biogensis, Cellular stress response) ,Consensus Clust…
ENSMUSG00000004455	Ppp1cc	DLPFCturquoise, CBEblue, IFGblue, STGturquoise, FPblue	Consensus Cluster E (Organelle Biogensis, Cellular stress response) ,Consensus Cluster E (Organelle Biogensis, Cellular stress response) ,Consensus Cluster D (Cell Cycle, NMD) ,Consensus Cluster E (Organelle Biogensis, Cellular stress response) ,Consensus Cluster D (Cell Cycle, NMD)
ENSMUSG00000047714	Ppp1r2	DLPFCturquoise, CBEblue, TCXbrown, STGturquoise, PHGblue	Consensus Cluster E (Organelle Biogensis, Cellular stress response) ,Consensus Cluster E (Organelle Biogensis, Cellular stress response) ,Consensus Cluster E (Organelle Biogensis, Cellular stress response) ,Consensus Cluster E (Organelle Biogensis, Cellular stress response) ,Consensus Cluster E (Organelle Biogensis, Cellular stress response)
ENSMUSG00000021816	Ppp3cb	DLPFCyellow, CBEyellow, TCXgreen, IFGbrown, STGbrown, PHGbrown, FPyellow	Consensus Cluster C (Neuronal system) ,Consensus Cluster C (Neuronal system) ,Consensus Cluster C (Neuronal system) ,Consensus Cluster C (Neuronal system) ,Consensus Cluster C (Neuronal system) ,Consensus Cluster C (Neuronal system) ,Consensus Cluster C (Neuronal system)
ENSMUSG00000033953	Ppp3r1	DLPFCyellow, TCXgreen, IFGbrown, STGbrown, PHGbrown, FPyellow	Consensus Cluster C (Neuronal system) ,Consensus Cluster C (Neuronal system) ,Consensus Cluster C (Neuronal system) ,Consensus Cluster C (Neuronal system) ,Consensus Cluster C (Neuronal system) ,Consensus Cluster C (Neuronal system)
NA	Ppp4r2	DLPFCturquoise, CBEblue, IFGblue, STGturquoise, PHGblue	Consensus Cluster E (Organelle Biogensis, Cellular stress response) ,Consensus Cluster E (Organelle Biogensis, Cellular stress response) ,Consensus Cluster D (Cell Cycle, NMD) ,Consensus Cluster E (Organelle Biogensis, Cellular stress response) ,Consensus Cluster E (Organelle Biogensis, Cellular stress response)
ENSMUSG00000041577	Prelp	DLPFCturquoise, CBEturquoise, TCXblue, IFGyellow	Consensus Cluster E (Organelle Biogensis, Cellular stress response) ,Consensus Cluster B (Immune system) ,Consensus Cluster A (ECM organization) ,Consensus Cluster A (ECM organization)
ENSMUSG00000039621	Prex1	DLPFCbrown, CBEturquoise, TCXyellow, IFGblue, STGyellow, PHGgreen, FPblue	Consensus Cluster D (Cell Cycle, NMD) ,Consensus Cluster B (Immune system) ,Consensus Cluster D (Cell Cycle, NMD) ,Consensus Cluster D (Cell Cycle, NMD) ,Consensus Cluster D (Cell Cycle, NMD) ,Consensus Cluster D (Cell Cycle, NMD) ,Consensus Cluster D (Cell Cycle, NMD)
ENSMUSG00000048960	Prex2	DLPFCblue, CBEturquoise, TCXblue, IFGyellow, PHGyellow, FPblue	Consensus Cluster B (Immune system) ,Consensus Cluster B (Immune system) ,Consensus Cluster A (ECM organization) ,Consensus Cluster A (ECM organization) ,Consensus Cluster A (ECM organization) ,Consensus Cluster D (Cell Cycle, NMD)
ENSMUSG00000036158	Prickle1	DLPFCyellow, CBEyellow, TCXgreen, IFGbrown, STGbrown, PHGbrown, FPyellow	Consensus Cluster C (Neuronal system) ,Consensus Cluster C (Neuronal system) ,Consensus Cluster C (Neuronal system) ,Consensus Cluster C (Neuronal system) ,Consensus Cluster C (Neuronal system) ,Consensus Cluster C (Neuronal system) ,Consensus Cluster C (Neuronal system)
ENSMUSG00000067713	Prkag1	DLPFCturquoise, CBEblue, TCXbrown, STGturquoise, PHGblue, FPbrown	Consensus Cluster E (Organelle Biogensis, Cellular stress response) ,Consensus Cluster E (Organelle Biogensis, Cellular stress response) ,Consensus Cluster E (Organelle Biogensis, Cellular stress response) ,Consensus Cluster E (Organelle Biogensis, Cellular stress response) ,Consensus Cluster E (Organelle Biogensis, Cellular stress response) ,Consensus Cluster E (Organelle Biogensis, Cellular str…
ENSMUSG00000025855	Prkar1b	DLPFCyellow, CBEyellow, TCXgreen, IFGbrown, STGbrown, PHGbrown, FPyellow	Consensus Cluster C (Neuronal system) ,Consensus Cluster C (Neuronal system) ,Consensus Cluster C (Neuronal system) ,Consensus Cluster C (Neuronal system) ,Consensus Cluster C (Neuronal system) ,Consensus Cluster C (Neuronal system) ,Consensus Cluster C (Neuronal system)
ENSMUSG00000050965	Prkca	DLPFCblue, CBEturquoise, TCXblue, IFGturquoise, PHGyellow	Consensus Cluster B (Immune system) ,Consensus Cluster B (Immune system) ,Consensus Cluster A (ECM organization) ,Consensus Cluster B (Immune system) ,Consensus Cluster A (ECM organization)
ENSMUSG00000052889	Prkcb	DLPFCyellow, CBEyellow, TCXgreen, IFGbrown, STGbrown, PHGbrown, FPyellow	Consensus Cluster C (Neuronal system) ,Consensus Cluster C (Neuronal system) ,Consensus Cluster C (Neuronal system) ,Consensus Cluster C (Neuronal system) ,Consensus Cluster C (Neuronal system) ,Consensus Cluster C (Neuronal system) ,Consensus Cluster C (Neuronal system)
ENSMUSG00000026778	Prkcq	DLPFCbrown, CBEbrown, TCXyellow, IFGblue, STGyellow, PHGgreen, FPblue	Consensus Cluster D (Cell Cycle, NMD) ,Consensus Cluster D (Cell Cycle, NMD) ,Consensus Cluster D (Cell Cycle, NMD) ,Consensus Cluster D (Cell Cycle, NMD) ,Consensus Cluster D (Cell Cycle, NMD) ,Consensus Cluster D (Cell Cycle, NMD) ,Consensus Cluster D (Cell Cycle, NMD)
ENSMUSG00000024070	Prkd3	CBEturquoise, PHGyellow, FPturquoise	Consensus Cluster B (Immune system) ,Consensus Cluster A (ECM organization) ,Consensus Cluster B (Immune system)
ENSMUSG00000109324	Prmt1	TCXblue, FPbrown	Consensus Cluster A (ECM organization) ,Consensus Cluster E (Organelle Biogensis, Cellular stress response)
ENSMUSG00000022912	Pros1	DLPFCblue, CBEturquoise, TCXturquoise, IFGturquoise, STGblue, PHGturquoise, FPturquoise	Consensus Cluster B (Immune system) ,Consensus Cluster B (Immune system) ,Consensus Cluster B (Immune system) ,Consensus Cluster B (Immune system) ,Consensus Cluster B (Immune system) ,Consensus Cluster B (Immune system) ,Consensus Cluster B (Immune system)
ENSMUSG00000055945	Prr18	DLPFCbrown, CBEbrown, TCXyellow, IFGblue, STGyellow, PHGgreen, FPblue	Consensus Cluster D (Cell Cycle, NMD) ,Consensus Cluster D (Cell Cycle, NMD) ,Consensus Cluster D (Cell Cycle, NMD) ,Consensus Cluster D (Cell Cycle, NMD) ,Consensus Cluster D (Cell Cycle, NMD) ,Consensus Cluster D (Cell Cycle, NMD) ,Consensus Cluster D (Cell Cycle, NMD)
ENSMUSG00000032841	Prr5l	DLPFCbrown, TCXyellow, IFGblue, STGyellow, PHGgreen, FPblue	Consensus Cluster D (Cell Cycle, NMD) ,Consensus Cluster D (Cell Cycle, NMD) ,Consensus Cluster D (Cell Cycle, NMD) ,Consensus Cluster D (Cell Cycle, NMD) ,Consensus Cluster D (Cell Cycle, NMD) ,Consensus Cluster D (Cell Cycle, NMD)
ENSMUSG00000019969	Psen1	DLPFCbrown, CBEbrown, TCXyellow, IFGblue, STGyellow, PHGgreen, FPblue	Consensus Cluster D (Cell Cycle, NMD) ,Consensus Cluster D (Cell Cycle, NMD) ,Consensus Cluster D (Cell Cycle, NMD) ,Consensus Cluster D (Cell Cycle, NMD) ,Consensus Cluster D (Cell Cycle, NMD) ,Consensus Cluster D (Cell Cycle, NMD) ,Consensus Cluster D (Cell Cycle, NMD)
ENSMUSG00000032301	Psma4	DLPFCturquoise, IFGbrown, STGbrown, PHGblue, FPbrown	Consensus Cluster E (Organelle Biogensis, Cellular stress response) ,Consensus Cluster C (Neuronal system) ,Consensus Cluster C (Neuronal system) ,Consensus Cluster E (Organelle Biogensis, Cellular stress response) ,Consensus Cluster E (Organelle Biogensis, Cellular stress response)
ENSMUSG00000068749	Psma5	DLPFCyellow, CBEblue, TCXbrown, PHGblue, FPbrown	Consensus Cluster C (Neuronal system) ,Consensus Cluster E (Organelle Biogensis, Cellular stress response) ,Consensus Cluster E (Organelle Biogensis, Cellular stress response) ,Consensus Cluster E (Organelle Biogensis, Cellular stress response) ,Consensus Cluster E (Organelle Biogensis, Cellular stress response)
ENSMUSG00000028837	Psmb2	DLPFCturquoise, CBEblue, TCXbrown, IFGblue, STGturquoise, PHGblue	Consensus Cluster E (Organelle Biogensis, Cellular stress response) ,Consensus Cluster E (Organelle Biogensis, Cellular stress response) ,Consensus Cluster E (Organelle Biogensis, Cellular stress response) ,Consensus Cluster D (Cell Cycle, NMD) ,Consensus Cluster E (Organelle Biogensis, Cellular stress response) ,Consensus Cluster E (Organelle Biogensis, Cellular stress response)
ENSMUSG00000021178	Psmc1	DLPFCturquoise, IFGbrown, STGbrown, PHGblue, FPbrown	Consensus Cluster E (Organelle Biogensis, Cellular stress response) ,Consensus Cluster C (Neuronal system) ,Consensus Cluster C (Neuronal system) ,Consensus Cluster E (Organelle Biogensis, Cellular stress response) ,Consensus Cluster E (Organelle Biogensis, Cellular stress response)
ENSMUSG00000021832	Psmc6	TCXbrown, PHGblue, FPbrown	Consensus Cluster E (Organelle Biogensis, Cellular stress response) ,Consensus Cluster E (Organelle Biogensis, Cellular stress response) ,Consensus Cluster E (Organelle Biogensis, Cellular stress response)
ENSMUSG00000030591	Psmd8	DLPFCyellow, IFGbrown, PHGblue, FPbrown	Consensus Cluster C (Neuronal system) ,Consensus Cluster C (Neuronal system) ,Consensus Cluster E (Organelle Biogensis, Cellular stress response) ,Consensus Cluster E (Organelle Biogensis, Cellular stress response)
ENSMUSG00000022913	Psmg1	DLPFCturquoise, CBEblue, TCXbrown, IFGbrown, STGbrown, PHGbrown	Consensus Cluster E (Organelle Biogensis, Cellular stress response) ,Consensus Cluster E (Organelle Biogensis, Cellular stress response) ,Consensus Cluster E (Organelle Biogensis, Cellular stress response) ,Consensus Cluster C (Neuronal system) ,Consensus Cluster C (Neuronal system) ,Consensus Cluster C (Neuronal system)
ENSMUSG00000006498	Ptbp1	CBEblue, TCXyellow, IFGturquoise, STGblue, FPturquoise	Consensus Cluster E (Organelle Biogensis, Cellular stress response) ,Consensus Cluster D (Cell Cycle, NMD) ,Consensus Cluster B (Immune system) ,Consensus Cluster B (Immune system) ,Consensus Cluster B (Immune system)
ENSMUSG00000028788	Ptp4a2	DLPFCbrown, CBEbrown, TCXyellow, STGyellow, PHGgreen	Consensus Cluster D (Cell Cycle, NMD) ,Consensus Cluster D (Cell Cycle, NMD) ,Consensus Cluster D (Cell Cycle, NMD) ,Consensus Cluster D (Cell Cycle, NMD) ,Consensus Cluster D (Cell Cycle, NMD)
ENSMUSG00000030854	Ptpn5	DLPFCyellow, CBEyellow, TCXgreen, IFGbrown, STGbrown, PHGbrown, FPyellow	Consensus Cluster C (Neuronal system) ,Consensus Cluster C (Neuronal system) ,Consensus Cluster C (Neuronal system) ,Consensus Cluster C (Neuronal system) ,Consensus Cluster C (Neuronal system) ,Consensus Cluster C (Neuronal system) ,Consensus Cluster C (Neuronal system)
ENSMUSG00000026204	Ptprn	DLPFCyellow, CBEyellow, TCXgreen, IFGbrown, STGbrown, PHGbrown, FPyellow	Consensus Cluster C (Neuronal system) ,Consensus Cluster C (Neuronal system) ,Consensus Cluster C (Neuronal system) ,Consensus Cluster C (Neuronal system) ,Consensus Cluster C (Neuronal system) ,Consensus Cluster C (Neuronal system) ,Consensus Cluster C (Neuronal system)
ENSMUSG00000009291	Pttg1ip	DLPFCblue, CBEturquoise, TCXturquoise, IFGturquoise, STGblue, PHGturquoise	Consensus Cluster B (Immune system) ,Consensus Cluster B (Immune system) ,Consensus Cluster B (Immune system) ,Consensus Cluster B (Immune system) ,Consensus Cluster B (Immune system) ,Consensus Cluster B (Immune system)
ENSMUSG00000005716	Pvalb	DLPFCyellow, CBEyellow, TCXgreen, IFGbrown, STGbrown, FPyellow	Consensus Cluster C (Neuronal system) ,Consensus Cluster C (Neuronal system) ,Consensus Cluster C (Neuronal system) ,Consensus Cluster C (Neuronal system) ,Consensus Cluster C (Neuronal system) ,Consensus Cluster C (Neuronal system)
ENSMUSG00000022571	Pycrl	DLPFCturquoise, CBEblue, TCXbrown, STGturquoise, PHGblue, FPblue	Consensus Cluster E (Organelle Biogensis, Cellular stress response) ,Consensus Cluster E (Organelle Biogensis, Cellular stress response) ,Consensus Cluster E (Organelle Biogensis, Cellular stress response) ,Consensus Cluster E (Organelle Biogensis, Cellular stress response) ,Consensus Cluster E (Organelle Biogensis, Cellular stress response) ,Consensus Cluster D (Cell Cycle, NMD)
ENSMUSG00000015806	Qdpr	DLPFCbrown, CBEbrown, TCXyellow, IFGblue, STGyellow, PHGgreen, FPblue	Consensus Cluster D (Cell Cycle, NMD) ,Consensus Cluster D (Cell Cycle, NMD) ,Consensus Cluster D (Cell Cycle, NMD) ,Consensus Cluster D (Cell Cycle, NMD) ,Consensus Cluster D (Cell Cycle, NMD) ,Consensus Cluster D (Cell Cycle, NMD) ,Consensus Cluster D (Cell Cycle, NMD)
ENSMUSG00000062078	Qk	DLPFCbrown, CBEturquoise, STGyellow, PHGgreen, FPblue	Consensus Cluster D (Cell Cycle, NMD) ,Consensus Cluster B (Immune system) ,Consensus Cluster D (Cell Cycle, NMD) ,Consensus Cluster D (Cell Cycle, NMD) ,Consensus Cluster D (Cell Cycle, NMD)
ENSMUSG00000027935	Rab13	DLPFCblue, CBEturquoise, TCXblue, IFGturquoise, STGblue, PHGturquoise	Consensus Cluster B (Immune system) ,Consensus Cluster B (Immune system) ,Consensus Cluster A (ECM organization) ,Consensus Cluster B (Immune system) ,Consensus Cluster B (Immune system) ,Consensus Cluster B (Immune system)
ENSMUSG00000024511	Rab27b	DLPFCyellow, CBEyellow, TCXgreen, IFGbrown, STGbrown, PHGbrown, FPyellow	Consensus Cluster C (Neuronal system) ,Consensus Cluster C (Neuronal system) ,Consensus Cluster C (Neuronal system) ,Consensus Cluster C (Neuronal system) ,Consensus Cluster C (Neuronal system) ,Consensus Cluster C (Neuronal system) ,Consensus Cluster C (Neuronal system)
ENSMUSG00000056515	Rab31	DLPFCblue, CBEturquoise, TCXblue, IFGyellow, STGblue, PHGyellow, FPblue	Consensus Cluster B (Immune system) ,Consensus Cluster B (Immune system) ,Consensus Cluster A (ECM organization) ,Consensus Cluster A (ECM organization) ,Consensus Cluster B (Immune system) ,Consensus Cluster A (ECM organization) ,Consensus Cluster D (Cell Cycle, NMD)
ENSMUSG00000031840	Rab3a	DLPFCyellow, CBEyellow, TCXgreen, IFGbrown, STGbrown, PHGbrown, FPyellow	Consensus Cluster C (Neuronal system) ,Consensus Cluster C (Neuronal system) ,Consensus Cluster C (Neuronal system) ,Consensus Cluster C (Neuronal system) ,Consensus Cluster C (Neuronal system) ,Consensus Cluster C (Neuronal system) ,Consensus Cluster C (Neuronal system)
ENSMUSG00000021700	Rab3c	DLPFCyellow, CBEyellow, TCXgreen, IFGbrown, STGbrown, PHGbrown, FPyellow	Consensus Cluster C (Neuronal system) ,Consensus Cluster C (Neuronal system) ,Consensus Cluster C (Neuronal system) ,Consensus Cluster C (Neuronal system) ,Consensus Cluster C (Neuronal system) ,Consensus Cluster C (Neuronal system) ,Consensus Cluster C (Neuronal system)
ENSMUSG00000032549	Rab6b	DLPFCyellow, CBEyellow, TCXgreen, IFGbrown, STGbrown, PHGbrown, FPyellow	Consensus Cluster C (Neuronal system) ,Consensus Cluster C (Neuronal system) ,Consensus Cluster C (Neuronal system) ,Consensus Cluster C (Neuronal system) ,Consensus Cluster C (Neuronal system) ,Consensus Cluster C (Neuronal system) ,Consensus Cluster C (Neuronal system)
ENSMUSG00000029430	Ran	CBEblue, IFGbrown, STGbrown, PHGblue, FPbrown	Consensus Cluster E (Organelle Biogensis, Cellular stress response) ,Consensus Cluster C (Neuronal system) ,Consensus Cluster C (Neuronal system) ,Consensus Cluster E (Organelle Biogensis, Cellular stress response) ,Consensus Cluster E (Organelle Biogensis, Cellular stress response)
ENSMUSG00000005732	Ranbp1	IFGbrown, STGbrown, PHGblue, FPbrown	Consensus Cluster C (Neuronal system) ,Consensus Cluster C (Neuronal system) ,Consensus Cluster E (Organelle Biogensis, Cellular stress response) ,Consensus Cluster E (Organelle Biogensis, Cellular stress response)
ENSMUSG00000070565	Rasal2	DLPFCyellow, CBEyellow, TCXgreen, IFGbrown, STGbrown, PHGbrown, FPyellow	Consensus Cluster C (Neuronal system) ,Consensus Cluster C (Neuronal system) ,Consensus Cluster C (Neuronal system) ,Consensus Cluster C (Neuronal system) ,Consensus Cluster C (Neuronal system) ,Consensus Cluster C (Neuronal system) ,Consensus Cluster C (Neuronal system)
ENSMUSG00000071042	Rasgrp3	DLPFCbrown, CBEbrown, TCXyellow, IFGblue, STGyellow, PHGgreen, FPblue	Consensus Cluster D (Cell Cycle, NMD) ,Consensus Cluster D (Cell Cycle, NMD) ,Consensus Cluster D (Cell Cycle, NMD) ,Consensus Cluster D (Cell Cycle, NMD) ,Consensus Cluster D (Cell Cycle, NMD) ,Consensus Cluster D (Cell Cycle, NMD) ,Consensus Cluster D (Cell Cycle, NMD)
ENSMUSG00000022105	Rb1	CBEblue, TCXturquoise, IFGturquoise, STGblue, PHGturquoise, FPturquoise	Consensus Cluster E (Organelle Biogensis, Cellular stress response) ,Consensus Cluster B (Immune system) ,Consensus Cluster B (Immune system) ,Consensus Cluster B (Immune system) ,Consensus Cluster B (Immune system) ,Consensus Cluster B (Immune system)
ENSMUSG00000033565	Rbfox2	DLPFCyellow, CBEyellow, TCXgreen, IFGbrown, STGbrown, PHGbrown, FPyellow	Consensus Cluster C (Neuronal system) ,Consensus Cluster C (Neuronal system) ,Consensus Cluster C (Neuronal system) ,Consensus Cluster C (Neuronal system) ,Consensus Cluster C (Neuronal system) ,Consensus Cluster C (Neuronal system) ,Consensus Cluster C (Neuronal system)
ENSMUSG00000042369	Rbm45	DLPFCturquoise, CBEblue, TCXbrown, STGturquoise, PHGblue	Consensus Cluster E (Organelle Biogensis, Cellular stress response) ,Consensus Cluster E (Organelle Biogensis, Cellular stress response) ,Consensus Cluster E (Organelle Biogensis, Cellular stress response) ,Consensus Cluster E (Organelle Biogensis, Cellular stress response) ,Consensus Cluster E (Organelle Biogensis, Cellular stress response)
ENSMUSG00000040302	Rbm48	DLPFCturquoise, IFGblue, STGturquoise, PHGblue	Consensus Cluster E (Organelle Biogensis, Cellular stress response) ,Consensus Cluster D (Cell Cycle, NMD) ,Consensus Cluster E (Organelle Biogensis, Cellular stress response) ,Consensus Cluster E (Organelle Biogensis, Cellular stress response)
ENSMUSG00000028896	Rcc1	DLPFCturquoise, CBEblue, TCXbrown, IFGblue, STGturquoise, PHGblue, FPblue	Consensus Cluster E (Organelle Biogensis, Cellular stress response) ,Consensus Cluster E (Organelle Biogensis, Cellular stress response) ,Consensus Cluster E (Organelle Biogensis, Cellular stress response) ,Consensus Cluster D (Cell Cycle, NMD) ,Consensus Cluster E (Organelle Biogensis, Cellular stress response) ,Consensus Cluster E (Organelle Biogensis, Cellular stress response) ,Consensus Clust…
ENSMUSG00000032050	Rdx	DLPFCbrown, CBEbrown, TCXyellow, IFGblue, STGyellow, PHGgreen, FPblue	Consensus Cluster D (Cell Cycle, NMD) ,Consensus Cluster D (Cell Cycle, NMD) ,Consensus Cluster D (Cell Cycle, NMD) ,Consensus Cluster D (Cell Cycle, NMD) ,Consensus Cluster D (Cell Cycle, NMD) ,Consensus Cluster D (Cell Cycle, NMD) ,Consensus Cluster D (Cell Cycle, NMD)
ENSMUSG00000052852	Reep1	DLPFCyellow, CBEyellow, TCXgreen, IFGbrown, STGbrown, PHGbrown, FPyellow	Consensus Cluster C (Neuronal system) ,Consensus Cluster C (Neuronal system) ,Consensus Cluster C (Neuronal system) ,Consensus Cluster C (Neuronal system) ,Consensus Cluster C (Neuronal system) ,Consensus Cluster C (Neuronal system) ,Consensus Cluster C (Neuronal system)
ENSMUSG00000019873	Reep3	DLPFCbrown, TCXyellow, IFGblue, STGyellow, PHGgreen, FPblue	Consensus Cluster D (Cell Cycle, NMD) ,Consensus Cluster D (Cell Cycle, NMD) ,Consensus Cluster D (Cell Cycle, NMD) ,Consensus Cluster D (Cell Cycle, NMD) ,Consensus Cluster D (Cell Cycle, NMD) ,Consensus Cluster D (Cell Cycle, NMD)
ENSMUSG00000047881	Rell1	TCXturquoise, IFGturquoise, STGblue, PHGturquoise, FPturquoise	Consensus Cluster B (Immune system) ,Consensus Cluster B (Immune system) ,Consensus Cluster B (Immune system) ,Consensus Cluster B (Immune system) ,Consensus Cluster B (Immune system)
ENSMUSG00000019854	Reps1	DLPFCturquoise, CBEblue, IFGblue, STGturquoise, PHGblue, FPblue	Consensus Cluster E (Organelle Biogensis, Cellular stress response) ,Consensus Cluster E (Organelle Biogensis, Cellular stress response) ,Consensus Cluster D (Cell Cycle, NMD) ,Consensus Cluster E (Organelle Biogensis, Cellular stress response) ,Consensus Cluster E (Organelle Biogensis, Cellular stress response) ,Consensus Cluster D (Cell Cycle, NMD)
ENSMUSG00000020037	Rfx4	DLPFCblue, CBEturquoise, TCXblue, IFGturquoise, STGblue, PHGturquoise	Consensus Cluster B (Immune system) ,Consensus Cluster B (Immune system) ,Consensus Cluster A (ECM organization) ,Consensus Cluster B (Immune system) ,Consensus Cluster B (Immune system) ,Consensus Cluster B (Immune system)
ENSMUSG00000038530	Rgs4	DLPFCyellow, CBEyellow, TCXgreen, IFGbrown, STGbrown, PHGbrown, FPyellow	Consensus Cluster C (Neuronal system) ,Consensus Cluster C (Neuronal system) ,Consensus Cluster C (Neuronal system) ,Consensus Cluster C (Neuronal system) ,Consensus Cluster C (Neuronal system) ,Consensus Cluster C (Neuronal system) ,Consensus Cluster C (Neuronal system)
ENSMUSG00000026527	Rgs7	DLPFCyellow, CBEyellow, TCXgreen, IFGbrown, STGbrown, PHGbrown, FPyellow	Consensus Cluster C (Neuronal system) ,Consensus Cluster C (Neuronal system) ,Consensus Cluster C (Neuronal system) ,Consensus Cluster C (Neuronal system) ,Consensus Cluster C (Neuronal system) ,Consensus Cluster C (Neuronal system) ,Consensus Cluster C (Neuronal system)
ENSMUSG00000021719	Rgs7bp	DLPFCyellow, TCXgreen, IFGbrown, STGbrown, PHGbrown, FPyellow	Consensus Cluster C (Neuronal system) ,Consensus Cluster C (Neuronal system) ,Consensus Cluster C (Neuronal system) ,Consensus Cluster C (Neuronal system) ,Consensus Cluster C (Neuronal system) ,Consensus Cluster C (Neuronal system)
ENSMUSG00000021589	Rhobtb3	DLPFCblue, CBEturquoise, TCXblue, IFGyellow, STGblue, PHGyellow, FPblue	Consensus Cluster B (Immune system) ,Consensus Cluster B (Immune system) ,Consensus Cluster A (ECM organization) ,Consensus Cluster A (ECM organization) ,Consensus Cluster B (Immune system) ,Consensus Cluster A (ECM organization) ,Consensus Cluster D (Cell Cycle, NMD)
ENSMUSG00000002233	Rhoc	DLPFCblue, CBEturquoise, TCXblue, IFGturquoise, STGblue, FPturquoise	Consensus Cluster B (Immune system) ,Consensus Cluster B (Immune system) ,Consensus Cluster A (ECM organization) ,Consensus Cluster B (Immune system) ,Consensus Cluster B (Immune system) ,Consensus Cluster B (Immune system)
ENSMUSG00000024143	Rhoq	DLPFCturquoise, CBEturquoise, TCXblue, STGblue	Consensus Cluster E (Organelle Biogensis, Cellular stress response) ,Consensus Cluster B (Immune system) ,Consensus Cluster A (ECM organization) ,Consensus Cluster B (Immune system)
ENSMUSG00000039960	Rhou	DLPFCbrown, CBEbrown, TCXyellow, IFGblue, STGyellow, PHGgreen, FPblue	Consensus Cluster D (Cell Cycle, NMD) ,Consensus Cluster D (Cell Cycle, NMD) ,Consensus Cluster D (Cell Cycle, NMD) ,Consensus Cluster D (Cell Cycle, NMD) ,Consensus Cluster D (Cell Cycle, NMD) ,Consensus Cluster D (Cell Cycle, NMD) ,Consensus Cluster D (Cell Cycle, NMD)
ENSMUSG00000001768	Rin2	DLPFCblue, CBEturquoise, TCXblue, IFGyellow, STGyellow, PHGyellow, FPblue	Consensus Cluster B (Immune system) ,Consensus Cluster B (Immune system) ,Consensus Cluster A (ECM organization) ,Consensus Cluster A (ECM organization) ,Consensus Cluster D (Cell Cycle, NMD) ,Consensus Cluster A (ECM organization) ,Consensus Cluster D (Cell Cycle, NMD)
ENSMUSG00000036503	Rnf13	DLPFCbrown, CBEbrown, TCXyellow, IFGblue, STGyellow, PHGgreen, FPblue	Consensus Cluster D (Cell Cycle, NMD) ,Consensus Cluster D (Cell Cycle, NMD) ,Consensus Cluster D (Cell Cycle, NMD) ,Consensus Cluster D (Cell Cycle, NMD) ,Consensus Cluster D (Cell Cycle, NMD) ,Consensus Cluster D (Cell Cycle, NMD) ,Consensus Cluster D (Cell Cycle, NMD)
ENSMUSG00000030788	Rnf141	CBEbrown, TCXyellow, IFGblue, STGyellow, PHGgreen	Consensus Cluster D (Cell Cycle, NMD) ,Consensus Cluster D (Cell Cycle, NMD) ,Consensus Cluster D (Cell Cycle, NMD) ,Consensus Cluster D (Cell Cycle, NMD) ,Consensus Cluster D (Cell Cycle, NMD)
ENSMUSG00000038387	Rras	DLPFCbrown, CBEturquoise, TCXturquoise, TCXblue, IFGturquoise, STGblue, PHGyellow, FPturquoise	Consensus Cluster D (Cell Cycle, NMD) ,Consensus Cluster B (Immune system) ,Consensus Cluster B (Immune system) ,Consensus Cluster A (ECM organization) ,Consensus Cluster B (Immune system) ,Consensus Cluster B (Immune system) ,Consensus Cluster A (ECM organization) ,Consensus Cluster B (Immune system)
ENSMUSG00000039087	Rreb1	DLPFCblue, CBEturquoise, TCXblue, IFGturquoise, STGblue, PHGturquoise, FPturquoise	Consensus Cluster B (Immune system) ,Consensus Cluster B (Immune system) ,Consensus Cluster A (ECM organization) ,Consensus Cluster B (Immune system) ,Consensus Cluster B (Immune system) ,Consensus Cluster B (Immune system) ,Consensus Cluster B (Immune system)
ENSMUSG00000034930	Rtkn	DLPFCbrown, CBEbrown, TCXyellow, IFGblue, STGyellow, PHGgreen, FPblue	Consensus Cluster D (Cell Cycle, NMD) ,Consensus Cluster D (Cell Cycle, NMD) ,Consensus Cluster D (Cell Cycle, NMD) ,Consensus Cluster D (Cell Cycle, NMD) ,Consensus Cluster D (Cell Cycle, NMD) ,Consensus Cluster D (Cell Cycle, NMD) ,Consensus Cluster D (Cell Cycle, NMD)
ENSMUSG00000021087	Rtn1	DLPFCyellow, CBEyellow, TCXgreen, IFGbrown, STGbrown, PHGbrown, FPyellow	Consensus Cluster C (Neuronal system) ,Consensus Cluster C (Neuronal system) ,Consensus Cluster C (Neuronal system) ,Consensus Cluster C (Neuronal system) ,Consensus Cluster C (Neuronal system) ,Consensus Cluster C (Neuronal system) ,Consensus Cluster C (Neuronal system)
ENSMUSG00000006575	Rundc3a	CBEyellow, IFGbrown, STGbrown, PHGbrown, FPyellow	Consensus Cluster C (Neuronal system) ,Consensus Cluster C (Neuronal system) ,Consensus Cluster C (Neuronal system) ,Consensus Cluster C (Neuronal system) ,Consensus Cluster C (Neuronal system)
ENSMUSG00000027907	S100a11	DLPFCblue, CBEturquoise, TCXturquoise, IFGturquoise, STGblue, PHGturquoise, FPturquoise	Consensus Cluster B (Immune system) ,Consensus Cluster B (Immune system) ,Consensus Cluster B (Immune system) ,Consensus Cluster B (Immune system) ,Consensus Cluster B (Immune system) ,Consensus Cluster B (Immune system) ,Consensus Cluster B (Immune system)
ENSMUSG00000045092	S1pr1	DLPFCblue, CBEturquoise, TCXblue, IFGyellow, STGblue, PHGyellow, FPblue	Consensus Cluster B (Immune system) ,Consensus Cluster B (Immune system) ,Consensus Cluster A (ECM organization) ,Consensus Cluster A (ECM organization) ,Consensus Cluster B (Immune system) ,Consensus Cluster A (ECM organization) ,Consensus Cluster D (Cell Cycle, NMD)
ENSMUSG00000058656	Samd12	DLPFCyellow, CBEyellow, TCXgreen, IFGbrown, STGbrown, PHGbrown, FPyellow	Consensus Cluster C (Neuronal system) ,Consensus Cluster C (Neuronal system) ,Consensus Cluster C (Neuronal system) ,Consensus Cluster C (Neuronal system) ,Consensus Cluster C (Neuronal system) ,Consensus Cluster C (Neuronal system) ,Consensus Cluster C (Neuronal system)
ENSMUSG00000021838	Samd4	DLPFCblue, CBEturquoise, TCXturquoise, IFGturquoise, STGblue, PHGturquoise, FPturquoise	Consensus Cluster B (Immune system) ,Consensus Cluster B (Immune system) ,Consensus Cluster B (Immune system) ,Consensus Cluster B (Immune system) ,Consensus Cluster B (Immune system) ,Consensus Cluster B (Immune system) ,Consensus Cluster B (Immune system)
ENSMUSG00000015305	Sash1	CBEturquoise, TCXblue, IFGyellow, PHGyellow, FPblue	Consensus Cluster B (Immune system) ,Consensus Cluster A (ECM organization) ,Consensus Cluster A (ECM organization) ,Consensus Cluster A (ECM organization) ,Consensus Cluster D (Cell Cycle, NMD)
ENSMUSG00000025283	Sat1	DLPFCblue, TCXturquoise, IFGturquoise, STGblue, PHGturquoise, FPturquoise	Consensus Cluster B (Immune system) ,Consensus Cluster B (Immune system) ,Consensus Cluster B (Immune system) ,Consensus Cluster B (Immune system) ,Consensus Cluster B (Immune system) ,Consensus Cluster B (Immune system)
ENSMUSG00000046201	Scaf8	IFGblue, PHGblue	Consensus Cluster D (Cell Cycle, NMD) ,Consensus Cluster E (Organelle Biogensis, Cellular stress response)
ENSMUSG00000035236	Scai	DLPFCyellow, CBEyellow, TCXgreen, IFGbrown, STGbrown, PHGbrown, FPyellow	Consensus Cluster C (Neuronal system) ,Consensus Cluster C (Neuronal system) ,Consensus Cluster C (Neuronal system) ,Consensus Cluster C (Neuronal system) ,Consensus Cluster C (Neuronal system) ,Consensus Cluster C (Neuronal system) ,Consensus Cluster C (Neuronal system)
ENSMUSG00000040188	Scamp2	CBEturquoise, TCXyellow, IFGturquoise, STGblue, PHGyellow, FPturquoise	Consensus Cluster B (Immune system) ,Consensus Cluster D (Cell Cycle, NMD) ,Consensus Cluster B (Immune system) ,Consensus Cluster B (Immune system) ,Consensus Cluster A (ECM organization) ,Consensus Cluster B (Immune system)
ENSMUSG00000029426	Scarb2	DLPFCbrown, TCXyellow, IFGblue, STGyellow, PHGgreen, FPblue	Consensus Cluster D (Cell Cycle, NMD) ,Consensus Cluster D (Cell Cycle, NMD) ,Consensus Cluster D (Cell Cycle, NMD) ,Consensus Cluster D (Cell Cycle, NMD) ,Consensus Cluster D (Cell Cycle, NMD) ,Consensus Cluster D (Cell Cycle, NMD)
ENSMUSG00000059834	Sclt1	DLPFCturquoise, CBEblue, TCXbrown	Consensus Cluster E (Organelle Biogensis, Cellular stress response) ,Consensus Cluster E (Organelle Biogensis, Cellular stress response) ,Consensus Cluster E (Organelle Biogensis, Cellular stress response)
ENSMUSG00000023033	Scn8a	DLPFCyellow, CBEyellow, TCXgreen, IFGbrown, STGbrown, PHGbrown, FPyellow	Consensus Cluster C (Neuronal system) ,Consensus Cluster C (Neuronal system) ,Consensus Cluster C (Neuronal system) ,Consensus Cluster C (Neuronal system) ,Consensus Cluster C (Neuronal system) ,Consensus Cluster C (Neuronal system) ,Consensus Cluster C (Neuronal system)
ENSMUSG00000063253	Scoc	DLPFCyellow, IFGbrown, STGbrown, PHGblue, FPbrown	Consensus Cluster C (Neuronal system) ,Consensus Cluster C (Neuronal system) ,Consensus Cluster C (Neuronal system) ,Consensus Cluster E (Organelle Biogensis, Cellular stress response) ,Consensus Cluster E (Organelle Biogensis, Cellular stress response)
ENSMUSG00000055319	Sec23ip	DLPFCturquoise, CBEblue, TCXbrown, IFGblue, STGturquoise, PHGblue, FPblue	Consensus Cluster E (Organelle Biogensis, Cellular stress response) ,Consensus Cluster E (Organelle Biogensis, Cellular stress response) ,Consensus Cluster E (Organelle Biogensis, Cellular stress response) ,Consensus Cluster D (Cell Cycle, NMD) ,Consensus Cluster E (Organelle Biogensis, Cellular stress response) ,Consensus Cluster E (Organelle Biogensis, Cellular stress response) ,Consensus Clust…
ENSMUSG00000035093	Secisbp2l	DLPFCbrown, CBEbrown, TCXyellow, IFGblue, STGyellow, PHGgreen, FPblue	Consensus Cluster D (Cell Cycle, NMD) ,Consensus Cluster D (Cell Cycle, NMD) ,Consensus Cluster D (Cell Cycle, NMD) ,Consensus Cluster D (Cell Cycle, NMD) ,Consensus Cluster D (Cell Cycle, NMD) ,Consensus Cluster D (Cell Cycle, NMD) ,Consensus Cluster D (Cell Cycle, NMD)
ENSMUSG00000019647	Sema6a	DLPFCbrown, TCXyellow, IFGblue, STGyellow, PHGgreen, FPblue	Consensus Cluster D (Cell Cycle, NMD) ,Consensus Cluster D (Cell Cycle, NMD) ,Consensus Cluster D (Cell Cycle, NMD) ,Consensus Cluster D (Cell Cycle, NMD) ,Consensus Cluster D (Cell Cycle, NMD) ,Consensus Cluster D (Cell Cycle, NMD)
ENSMUSG00000044734	Serpinb1a	DLPFCblue, IFGturquoise, STGblue, PHGturquoise, FPturquoise	Consensus Cluster B (Immune system) ,Consensus Cluster B (Immune system) ,Consensus Cluster B (Immune system) ,Consensus Cluster B (Immune system) ,Consensus Cluster B (Immune system)
ENSMUSG00000023224	Serping1	DLPFCblue, CBEturquoise, TCXturquoise, IFGturquoise, STGblue, PHGturquoise, FPturquoise	Consensus Cluster B (Immune system) ,Consensus Cluster B (Immune system) ,Consensus Cluster B (Immune system) ,Consensus Cluster B (Immune system) ,Consensus Cluster B (Immune system) ,Consensus Cluster B (Immune system) ,Consensus Cluster B (Immune system)
ENSMUSG00000042272	Sestd1	CBEyellow, TCXyellow, IFGblue, STGturquoise, FPblue	Consensus Cluster C (Neuronal system) ,Consensus Cluster D (Cell Cycle, NMD) ,Consensus Cluster D (Cell Cycle, NMD) ,Consensus Cluster E (Organelle Biogensis, Cellular stress response) ,Consensus Cluster D (Cell Cycle, NMD)
ENSMUSG00000030683	Sez6l2	DLPFCyellow, CBEyellow, TCXgreen, IFGbrown, STGbrown, PHGbrown, FPyellow	Consensus Cluster C (Neuronal system) ,Consensus Cluster C (Neuronal system) ,Consensus Cluster C (Neuronal system) ,Consensus Cluster C (Neuronal system) ,Consensus Cluster C (Neuronal system) ,Consensus Cluster C (Neuronal system) ,Consensus Cluster C (Neuronal system)
ENSMUSG00000040848	Sft2d2	CBEturquoise, TCXyellow, IFGturquoise, PHGyellow, FPturquoise	Consensus Cluster B (Immune system) ,Consensus Cluster D (Cell Cycle, NMD) ,Consensus Cluster B (Immune system) ,Consensus Cluster A (ECM organization) ,Consensus Cluster B (Immune system)
ENSMUSG00000028488	Sh3gl2	DLPFCyellow, CBEyellow, TCXgreen, IFGbrown, STGbrown, PHGbrown, FPyellow	Consensus Cluster C (Neuronal system) ,Consensus Cluster C (Neuronal system) ,Consensus Cluster C (Neuronal system) ,Consensus Cluster C (Neuronal system) ,Consensus Cluster C (Neuronal system) ,Consensus Cluster C (Neuronal system) ,Consensus Cluster C (Neuronal system)
ENSMUSG00000037062	Sh3glb1	DLPFCblue, IFGbrown, STGblue, PHGturquoise, PHGyellow, FPturquoise	Consensus Cluster B (Immune system) ,Consensus Cluster C (Neuronal system) ,Consensus Cluster B (Immune system) ,Consensus Cluster B (Immune system) ,Consensus Cluster A (ECM organization) ,Consensus Cluster B (Immune system)
ENSMUSG00000015149	Sirt2	DLPFCbrown, CBEbrown, TCXyellow, IFGblue, STGyellow, PHGgreen, FPblue	Consensus Cluster D (Cell Cycle, NMD) ,Consensus Cluster D (Cell Cycle, NMD) ,Consensus Cluster D (Cell Cycle, NMD) ,Consensus Cluster D (Cell Cycle, NMD) ,Consensus Cluster D (Cell Cycle, NMD) ,Consensus Cluster D (Cell Cycle, NMD) ,Consensus Cluster D (Cell Cycle, NMD)
ENSMUSG00000036309	Skp1a	CBEblue, TCXbrown, IFGbrown, PHGblue, FPbrown	Consensus Cluster E (Organelle Biogensis, Cellular stress response) ,Consensus Cluster E (Organelle Biogensis, Cellular stress response) ,Consensus Cluster C (Neuronal system) ,Consensus Cluster E (Organelle Biogensis, Cellular stress response) ,Consensus Cluster E (Organelle Biogensis, Cellular stress response)
ENSMUSG00000022372	Sla	DLPFCblue, CBEturquoise, TCXturquoise, IFGturquoise, STGblue, PHGturquoise, FPturquoise	Consensus Cluster B (Immune system) ,Consensus Cluster B (Immune system) ,Consensus Cluster B (Immune system) ,Consensus Cluster B (Immune system) ,Consensus Cluster B (Immune system) ,Consensus Cluster B (Immune system) ,Consensus Cluster B (Immune system)
ENSMUSG00000055717	Slain1	DLPFCbrown, CBEbrown, TCXyellow, IFGblue, STGyellow, PHGgreen, FPblue	Consensus Cluster D (Cell Cycle, NMD) ,Consensus Cluster D (Cell Cycle, NMD) ,Consensus Cluster D (Cell Cycle, NMD) ,Consensus Cluster D (Cell Cycle, NMD) ,Consensus Cluster D (Cell Cycle, NMD) ,Consensus Cluster D (Cell Cycle, NMD) ,Consensus Cluster D (Cell Cycle, NMD)
ENSMUSG00000017740	Slc12a5	DLPFCyellow, CBEyellow, TCXgreen, IFGbrown, STGbrown, PHGbrown, FPyellow	Consensus Cluster C (Neuronal system) ,Consensus Cluster C (Neuronal system) ,Consensus Cluster C (Neuronal system) ,Consensus Cluster C (Neuronal system) ,Consensus Cluster C (Neuronal system) ,Consensus Cluster C (Neuronal system) ,Consensus Cluster C (Neuronal system)
ENSMUSG00000032602	Slc25a20	DLPFCblue, CBEturquoise, TCXblue, IFGyellow, STGblue, FPblue	Consensus Cluster B (Immune system) ,Consensus Cluster B (Immune system) ,Consensus Cluster A (ECM organization) ,Consensus Cluster A (ECM organization) ,Consensus Cluster B (Immune system) ,Consensus Cluster D (Cell Cycle, NMD)
ENSMUSG00000028645	Slc2a1	CBEturquoise, TCXturquoise, IFGturquoise, STGblue, PHGturquoise, FPturquoise	Consensus Cluster B (Immune system) ,Consensus Cluster B (Immune system) ,Consensus Cluster B (Immune system) ,Consensus Cluster B (Immune system) ,Consensus Cluster B (Immune system) ,Consensus Cluster B (Immune system)
ENSMUSG00000036298	Slc2a13	DLPFCyellow, CBEyellow, TCXgreen, IFGbrown, STGbrown, PHGbrown, FPyellow	Consensus Cluster C (Neuronal system) ,Consensus Cluster C (Neuronal system) ,Consensus Cluster C (Neuronal system) ,Consensus Cluster C (Neuronal system) ,Consensus Cluster C (Neuronal system) ,Consensus Cluster C (Neuronal system) ,Consensus Cluster C (Neuronal system)
ENSMUSG00000022462	Slc38a2	DLPFCturquoise, CBEblue, TCXyellow, IFGblue, STGturquoise, PHGblue, FPblue	Consensus Cluster E (Organelle Biogensis, Cellular stress response) ,Consensus Cluster E (Organelle Biogensis, Cellular stress response) ,Consensus Cluster D (Cell Cycle, NMD) ,Consensus Cluster D (Cell Cycle, NMD) ,Consensus Cluster E (Organelle Biogensis, Cellular stress response) ,Consensus Cluster E (Organelle Biogensis, Cellular stress response) ,Consensus Cluster D (Cell Cycle, NMD)
ENSMUSG00000052310	Slc39a1	DLPFCblue, CBEturquoise, TCXturquoise, IFGturquoise, STGblue, PHGturquoise, FPturquoise	Consensus Cluster B (Immune system) ,Consensus Cluster B (Immune system) ,Consensus Cluster B (Immune system) ,Consensus Cluster B (Immune system) ,Consensus Cluster B (Immune system) ,Consensus Cluster B (Immune system) ,Consensus Cluster B (Immune system)
ENSMUSG00000013275	Slc41a1	DLPFCblue, CBEblue, TCXblue, IFGyellow, PHGyellow, FPblue	Consensus Cluster B (Immune system) ,Consensus Cluster E (Organelle Biogensis, Cellular stress response) ,Consensus Cluster A (ECM organization) ,Consensus Cluster A (ECM organization) ,Consensus Cluster A (ECM organization) ,Consensus Cluster D (Cell Cycle, NMD)
ENSMUSG00000028412	Slc44a1	DLPFCbrown, CBEbrown, TCXyellow, IFGblue, STGyellow, PHGgreen, FPblue	Consensus Cluster D (Cell Cycle, NMD) ,Consensus Cluster D (Cell Cycle, NMD) ,Consensus Cluster D (Cell Cycle, NMD) ,Consensus Cluster D (Cell Cycle, NMD) ,Consensus Cluster D (Cell Cycle, NMD) ,Consensus Cluster D (Cell Cycle, NMD) ,Consensus Cluster D (Cell Cycle, NMD)
ENSMUSG00000057193	Slc44a2	DLPFCblue, CBEturquoise, TCXblue, IFGyellow, PHGyellow, FPblue	Consensus Cluster B (Immune system) ,Consensus Cluster B (Immune system) ,Consensus Cluster A (ECM organization) ,Consensus Cluster A (ECM organization) ,Consensus Cluster A (ECM organization) ,Consensus Cluster D (Cell Cycle, NMD)
ENSMUSG00000028962	Slc4a2	DLPFCbrown, TCXyellow, IFGblue, STGyellow, PHGgreen, FPblue	Consensus Cluster D (Cell Cycle, NMD) ,Consensus Cluster D (Cell Cycle, NMD) ,Consensus Cluster D (Cell Cycle, NMD) ,Consensus Cluster D (Cell Cycle, NMD) ,Consensus Cluster D (Cell Cycle, NMD) ,Consensus Cluster D (Cell Cycle, NMD)
ENSMUSG00000089774	Slc5a3	DLPFCturquoise, CBEblue, TCXbrown, IFGblue, STGturquoise, PHGblue, FPblue	Consensus Cluster E (Organelle Biogensis, Cellular stress response) ,Consensus Cluster E (Organelle Biogensis, Cellular stress response) ,Consensus Cluster E (Organelle Biogensis, Cellular stress response) ,Consensus Cluster D (Cell Cycle, NMD) ,Consensus Cluster E (Organelle Biogensis, Cellular stress response) ,Consensus Cluster E (Organelle Biogensis, Cellular stress response) ,Consensus Clust…
ENSMUSG00000027894	Slc6a17	DLPFCyellow, CBEyellow, TCXgreen, IFGbrown, STGbrown, PHGbrown, FPyellow	Consensus Cluster C (Neuronal system) ,Consensus Cluster C (Neuronal system) ,Consensus Cluster C (Neuronal system) ,Consensus Cluster C (Neuronal system) ,Consensus Cluster C (Neuronal system) ,Consensus Cluster C (Neuronal system) ,Consensus Cluster C (Neuronal system)
ENSMUSG00000030376	Slc8a2	DLPFCyellow, CBEyellow, TCXgreen, IFGbrown, STGbrown, PHGbrown, FPyellow	Consensus Cluster C (Neuronal system) ,Consensus Cluster C (Neuronal system) ,Consensus Cluster C (Neuronal system) ,Consensus Cluster C (Neuronal system) ,Consensus Cluster C (Neuronal system) ,Consensus Cluster C (Neuronal system) ,Consensus Cluster C (Neuronal system)
ENSMUSG00000031129	Slc9a9	DLPFCblue, CBEturquoise, PHGturquoise, FPturquoise	Consensus Cluster B (Immune system) ,Consensus Cluster B (Immune system) ,Consensus Cluster B (Immune system) ,Consensus Cluster B (Immune system)
ENSMUSG00000030737	Slco2b1	DLPFCblue, CBEturquoise, TCXturquoise, IFGturquoise, STGblue, PHGturquoise, FPturquoise	Consensus Cluster B (Immune system) ,Consensus Cluster B (Immune system) ,Consensus Cluster B (Immune system) ,Consensus Cluster B (Immune system) ,Consensus Cluster B (Immune system) ,Consensus Cluster B (Immune system) ,Consensus Cluster B (Immune system)
ENSMUSG00000001415	Smg5	DLPFCturquoise, IFGblue, STGturquoise, PHGblue, FPbrown	Consensus Cluster E (Organelle Biogensis, Cellular stress response) ,Consensus Cluster D (Cell Cycle, NMD) ,Consensus Cluster E (Organelle Biogensis, Cellular stress response) ,Consensus Cluster E (Organelle Biogensis, Cellular stress response) ,Consensus Cluster E (Organelle Biogensis, Cellular stress response)
ENSMUSG00000002210	Smg9	DLPFCturquoise, IFGblue, STGturquoise, PHGblue, FPblue	Consensus Cluster E (Organelle Biogensis, Cellular stress response) ,Consensus Cluster D (Cell Cycle, NMD) ,Consensus Cluster E (Organelle Biogensis, Cellular stress response) ,Consensus Cluster E (Organelle Biogensis, Cellular stress response) ,Consensus Cluster D (Cell Cycle, NMD)
ENSMUSG00000044600	Smim7	DLPFCturquoise, CBEblue, TCXbrown, STGturquoise	Consensus Cluster E (Organelle Biogensis, Cellular stress response) ,Consensus Cluster E (Organelle Biogensis, Cellular stress response) ,Consensus Cluster E (Organelle Biogensis, Cellular stress response) ,Consensus Cluster E (Organelle Biogensis, Cellular stress response)
ENSMUSG00000027273	Snap25	DLPFCyellow, CBEyellow, TCXgreen, IFGbrown, STGbrown, PHGbrown, FPyellow	Consensus Cluster C (Neuronal system) ,Consensus Cluster C (Neuronal system) ,Consensus Cluster C (Neuronal system) ,Consensus Cluster C (Neuronal system) ,Consensus Cluster C (Neuronal system) ,Consensus Cluster C (Neuronal system) ,Consensus Cluster C (Neuronal system)
ENSMUSG00000022765	Snap29	CBEblue, PHGblue, FPblue	Consensus Cluster E (Organelle Biogensis, Cellular stress response) ,Consensus Cluster E (Organelle Biogensis, Cellular stress response) ,Consensus Cluster D (Cell Cycle, NMD)
ENSMUSG00000009894	Snap47	DLPFCyellow, CBEyellow, TCXgreen, IFGbrown, STGbrown, FPyellow	Consensus Cluster C (Neuronal system) ,Consensus Cluster C (Neuronal system) ,Consensus Cluster C (Neuronal system) ,Consensus Cluster C (Neuronal system) ,Consensus Cluster C (Neuronal system) ,Consensus Cluster C (Neuronal system)
ENSMUSG00000033419	Snap91	DLPFCyellow, CBEyellow, TCXgreen, IFGbrown, STGbrown, PHGbrown, FPyellow	Consensus Cluster C (Neuronal system) ,Consensus Cluster C (Neuronal system) ,Consensus Cluster C (Neuronal system) ,Consensus Cluster C (Neuronal system) ,Consensus Cluster C (Neuronal system) ,Consensus Cluster C (Neuronal system) ,Consensus Cluster C (Neuronal system)
ENSMUSG00000025889	Snca	DLPFCyellow, CBEblue, TCXgreen, IFGbrown, STGbrown, PHGbrown, FPyellow	Consensus Cluster C (Neuronal system) ,Consensus Cluster E (Organelle Biogensis, Cellular stress response) ,Consensus Cluster C (Neuronal system) ,Consensus Cluster C (Neuronal system) ,Consensus Cluster C (Neuronal system) ,Consensus Cluster C (Neuronal system) ,Consensus Cluster C (Neuronal system)
ENSMUSG00000021431	Snrnp48	DLPFCturquoise, CBEblue, TCXbrown, IFGblue, STGturquoise, PHGblue, FPblue	Consensus Cluster E (Organelle Biogensis, Cellular stress response) ,Consensus Cluster E (Organelle Biogensis, Cellular stress response) ,Consensus Cluster E (Organelle Biogensis, Cellular stress response) ,Consensus Cluster D (Cell Cycle, NMD) ,Consensus Cluster E (Organelle Biogensis, Cellular stress response) ,Consensus Cluster E (Organelle Biogensis, Cellular stress response) ,Consensus Clust…
ENSMUSG00000032382	Snx1	DLPFCbrown, CBEbrown, TCXyellow, IFGblue, STGyellow, PHGgreen, FPblue	Consensus Cluster D (Cell Cycle, NMD) ,Consensus Cluster D (Cell Cycle, NMD) ,Consensus Cluster D (Cell Cycle, NMD) ,Consensus Cluster D (Cell Cycle, NMD) ,Consensus Cluster D (Cell Cycle, NMD) ,Consensus Cluster D (Cell Cycle, NMD) ,Consensus Cluster D (Cell Cycle, NMD)
ENSMUSG00000039452	Snx22	DLPFCbrown, IFGblue, STGyellow, PHGgreen, FPblue	Consensus Cluster D (Cell Cycle, NMD) ,Consensus Cluster D (Cell Cycle, NMD) ,Consensus Cluster D (Cell Cycle, NMD) ,Consensus Cluster D (Cell Cycle, NMD) ,Consensus Cluster D (Cell Cycle, NMD)
ENSMUSG00000071669	Snx29	DLPFCbrown, TCXyellow, IFGblue, STGyellow	Consensus Cluster D (Cell Cycle, NMD) ,Consensus Cluster D (Cell Cycle, NMD) ,Consensus Cluster D (Cell Cycle, NMD) ,Consensus Cluster D (Cell Cycle, NMD)
ENSMUSG00000019804	Snx3	CBEblue, TCXbrown, IFGblue, STGturquoise, PHGblue, FPblue	Consensus Cluster E (Organelle Biogensis, Cellular stress response) ,Consensus Cluster E (Organelle Biogensis, Cellular stress response) ,Consensus Cluster D (Cell Cycle, NMD) ,Consensus Cluster E (Organelle Biogensis, Cellular stress response) ,Consensus Cluster E (Organelle Biogensis, Cellular stress response) ,Consensus Cluster D (Cell Cycle, NMD)
ENSMUSG00000022808	Snx4	DLPFCturquoise, CBEblue, TCXbrown, IFGblue, STGturquoise, PHGblue, FPblue	Consensus Cluster E (Organelle Biogensis, Cellular stress response) ,Consensus Cluster E (Organelle Biogensis, Cellular stress response) ,Consensus Cluster E (Organelle Biogensis, Cellular stress response) ,Consensus Cluster D (Cell Cycle, NMD) ,Consensus Cluster E (Organelle Biogensis, Cellular stress response) ,Consensus Cluster E (Organelle Biogensis, Cellular stress response) ,Consensus Clust…
ENSMUSG00000027423	Snx5	DLPFCblue, TCXblue, IFGyellow, FPyellow	Consensus Cluster B (Immune system) ,Consensus Cluster A (ECM organization) ,Consensus Cluster A (ECM organization) ,Consensus Cluster C (Neuronal system)
ENSMUSG00000026600	Soat1	DLPFCblue, TCXturquoise, IFGturquoise, STGblue, PHGturquoise, FPturquoise	Consensus Cluster B (Immune system) ,Consensus Cluster B (Immune system) ,Consensus Cluster B (Immune system) ,Consensus Cluster B (Immune system) ,Consensus Cluster B (Immune system) ,Consensus Cluster B (Immune system)
ENSMUSG00000025006	Sorbs1	DLPFCblue, CBEturquoise, TCXblue, IFGturquoise, STGblue, PHGturquoise	Consensus Cluster B (Immune system) ,Consensus Cluster B (Immune system) ,Consensus Cluster A (ECM organization) ,Consensus Cluster B (Immune system) ,Consensus Cluster B (Immune system) ,Consensus Cluster B (Immune system)
ENSMUSG00000049313	Sorl1	DLPFCyellow, PHGblue	Consensus Cluster C (Neuronal system) ,Consensus Cluster E (Organelle Biogensis, Cellular stress response)
ENSMUSG00000041540	Sox5	DLPFCblue, CBEturquoise, TCXblue, IFGyellow	Consensus Cluster B (Immune system) ,Consensus Cluster B (Immune system) ,Consensus Cluster A (ECM organization) ,Consensus Cluster A (ECM organization)
ENSMUSG00000024176	Sox8	DLPFCbrown, CBEbrown, TCXyellow, IFGblue, STGyellow, PHGgreen, FPblue	Consensus Cluster D (Cell Cycle, NMD) ,Consensus Cluster D (Cell Cycle, NMD) ,Consensus Cluster D (Cell Cycle, NMD) ,Consensus Cluster D (Cell Cycle, NMD) ,Consensus Cluster D (Cell Cycle, NMD) ,Consensus Cluster D (Cell Cycle, NMD) ,Consensus Cluster D (Cell Cycle, NMD)
ENSMUSG00000000567	Sox9	DLPFCblue, CBEturquoise, TCXblue, IFGyellow, STGyellow, PHGyellow, FPblue	Consensus Cluster B (Immune system) ,Consensus Cluster B (Immune system) ,Consensus Cluster A (ECM organization) ,Consensus Cluster A (ECM organization) ,Consensus Cluster D (Cell Cycle, NMD) ,Consensus Cluster A (ECM organization) ,Consensus Cluster D (Cell Cycle, NMD)
ENSMUSG00000035206	Sppl2b	DLPFCturquoise, CBEblue, TCXbrown, IFGblue, STGturquoise, PHGblue	Consensus Cluster E (Organelle Biogensis, Cellular stress response) ,Consensus Cluster E (Organelle Biogensis, Cellular stress response) ,Consensus Cluster E (Organelle Biogensis, Cellular stress response) ,Consensus Cluster D (Cell Cycle, NMD) ,Consensus Cluster E (Organelle Biogensis, Cellular stress response) ,Consensus Cluster E (Organelle Biogensis, Cellular stress response)
ENSMUSG00000033735	Spr	DLPFCturquoise, CBEblue, TCXbrown, STGturquoise, PHGblue, FPblue	Consensus Cluster E (Organelle Biogensis, Cellular stress response) ,Consensus Cluster E (Organelle Biogensis, Cellular stress response) ,Consensus Cluster E (Organelle Biogensis, Cellular stress response) ,Consensus Cluster E (Organelle Biogensis, Cellular stress response) ,Consensus Cluster E (Organelle Biogensis, Cellular stress response) ,Consensus Cluster D (Cell Cycle, NMD)
ENSMUSG00000021036	Sptlc2	DLPFCbrown, CBEbrown, TCXyellow, IFGblue, STGyellow, PHGgreen, FPblue	Consensus Cluster D (Cell Cycle, NMD) ,Consensus Cluster D (Cell Cycle, NMD) ,Consensus Cluster D (Cell Cycle, NMD) ,Consensus Cluster D (Cell Cycle, NMD) ,Consensus Cluster D (Cell Cycle, NMD) ,Consensus Cluster D (Cell Cycle, NMD) ,Consensus Cluster D (Cell Cycle, NMD)
ENSMUSG00000020538	Srebf1	CBEblue, TCXbrown, IFGblue, STGyellow, PHGgreen	Consensus Cluster E (Organelle Biogensis, Cellular stress response) ,Consensus Cluster E (Organelle Biogensis, Cellular stress response) ,Consensus Cluster D (Cell Cycle, NMD) ,Consensus Cluster D (Cell Cycle, NMD) ,Consensus Cluster D (Cell Cycle, NMD)
ENSMUSG00000020077	Srgn	DLPFCblue, CBEturquoise, TCXturquoise, IFGturquoise, STGblue, PHGturquoise, FPturquoise	Consensus Cluster B (Immune system) ,Consensus Cluster B (Immune system) ,Consensus Cluster B (Immune system) ,Consensus Cluster B (Immune system) ,Consensus Cluster B (Immune system) ,Consensus Cluster B (Immune system) ,Consensus Cluster B (Immune system)
ENSMUSG00000003161	Sri	DLPFCblue, CBEturquoise, TCXblue, IFGyellow, FPblue	Consensus Cluster B (Immune system) ,Consensus Cluster B (Immune system) ,Consensus Cluster A (ECM organization) ,Consensus Cluster A (ECM organization) ,Consensus Cluster D (Cell Cycle, NMD)
ENSMUSG00000063919	Srrm4	DLPFCyellow, CBEyellow, TCXgreen, IFGbrown, STGbrown, PHGbrown, FPyellow	Consensus Cluster C (Neuronal system) ,Consensus Cluster C (Neuronal system) ,Consensus Cluster C (Neuronal system) ,Consensus Cluster C (Neuronal system) ,Consensus Cluster C (Neuronal system) ,Consensus Cluster C (Neuronal system) ,Consensus Cluster C (Neuronal system)
ENSMUSG00000033740	St18	DLPFCbrown, TCXyellow, IFGblue, STGyellow, PHGgreen, FPblue	Consensus Cluster D (Cell Cycle, NMD) ,Consensus Cluster D (Cell Cycle, NMD) ,Consensus Cluster D (Cell Cycle, NMD) ,Consensus Cluster D (Cell Cycle, NMD) ,Consensus Cluster D (Cell Cycle, NMD) ,Consensus Cluster D (Cell Cycle, NMD)
ENSMUSG00000028538	St3gal3	CBEblue, IFGbrown, STGbrown, PHGblue, FPyellow	Consensus Cluster E (Organelle Biogensis, Cellular stress response) ,Consensus Cluster C (Neuronal system) ,Consensus Cluster C (Neuronal system) ,Consensus Cluster E (Organelle Biogensis, Cellular stress response) ,Consensus Cluster C (Neuronal system)
ENSMUSG00000022885	St6gal1	DLPFCblue, CBEturquoise, TCXturquoise, IFGturquoise, STGblue, PHGturquoise, FPturquoise	Consensus Cluster B (Immune system) ,Consensus Cluster B (Immune system) ,Consensus Cluster B (Immune system) ,Consensus Cluster B (Immune system) ,Consensus Cluster B (Immune system) ,Consensus Cluster B (Immune system) ,Consensus Cluster B (Immune system)
ENSMUSG00000039037	St6galnac5	DLPFCyellow, CBEturquoise, TCXgreen, IFGbrown, STGbrown, PHGbrown, FPyellow	Consensus Cluster C (Neuronal system) ,Consensus Cluster B (Immune system) ,Consensus Cluster C (Neuronal system) ,Consensus Cluster C (Neuronal system) ,Consensus Cluster C (Neuronal system) ,Consensus Cluster C (Neuronal system) ,Consensus Cluster C (Neuronal system)
ENSMUSG00000056812	St8sia3	DLPFCyellow, CBEyellow, TCXgreen, IFGbrown, STGbrown, PHGbrown, FPyellow	Consensus Cluster C (Neuronal system) ,Consensus Cluster C (Neuronal system) ,Consensus Cluster C (Neuronal system) ,Consensus Cluster C (Neuronal system) ,Consensus Cluster C (Neuronal system) ,Consensus Cluster C (Neuronal system) ,Consensus Cluster C (Neuronal system)
ENSMUSG00000031216	Stard8	DLPFCblue, CBEturquoise, TCXturquoise, IFGturquoise, STGblue, PHGturquoise, FPturquoise	Consensus Cluster B (Immune system) ,Consensus Cluster B (Immune system) ,Consensus Cluster B (Immune system) ,Consensus Cluster B (Immune system) ,Consensus Cluster B (Immune system) ,Consensus Cluster B (Immune system) ,Consensus Cluster B (Immune system)
ENSMUSG00000004040	Stat3	DLPFCblue, CBEturquoise, TCXturquoise, IFGturquoise, STGblue, PHGturquoise, FPturquoise	Consensus Cluster B (Immune system) ,Consensus Cluster B (Immune system) ,Consensus Cluster B (Immune system) ,Consensus Cluster B (Immune system) ,Consensus Cluster B (Immune system) ,Consensus Cluster B (Immune system) ,Consensus Cluster B (Immune system)
ENSMUSG00000025920	Stau2	DLPFCyellow, CBEyellow, TCXgreen, IFGbrown, STGbrown, PHGbrown, FPyellow	Consensus Cluster C (Neuronal system) ,Consensus Cluster C (Neuronal system) ,Consensus Cluster C (Neuronal system) ,Consensus Cluster C (Neuronal system) ,Consensus Cluster C (Neuronal system) ,Consensus Cluster C (Neuronal system) ,Consensus Cluster C (Neuronal system)
ENSMUSG00000024966	Stip1	DLPFCturquoise, CBEblue, TCXbrown, STGturquoise, PHGblue, FPblue	Consensus Cluster E (Organelle Biogensis, Cellular stress response) ,Consensus Cluster E (Organelle Biogensis, Cellular stress response) ,Consensus Cluster E (Organelle Biogensis, Cellular stress response) ,Consensus Cluster E (Organelle Biogensis, Cellular stress response) ,Consensus Cluster E (Organelle Biogensis, Cellular stress response) ,Consensus Cluster D (Cell Cycle, NMD)
ENSMUSG00000027500	Stmn2	DLPFCyellow, CBEyellow, TCXgreen, IFGbrown, STGbrown, PHGbrown, FPyellow	Consensus Cluster C (Neuronal system) ,Consensus Cluster C (Neuronal system) ,Consensus Cluster C (Neuronal system) ,Consensus Cluster C (Neuronal system) ,Consensus Cluster C (Neuronal system) ,Consensus Cluster C (Neuronal system) ,Consensus Cluster C (Neuronal system)
ENSMUSG00000026880	Stom	DLPFCblue, CBEturquoise, TCXblue, IFGturquoise, STGblue, PHGturquoise, PHGyellow, FPturquoise	Consensus Cluster B (Immune system) ,Consensus Cluster B (Immune system) ,Consensus Cluster A (ECM organization) ,Consensus Cluster B (Immune system) ,Consensus Cluster B (Immune system) ,Consensus Cluster B (Immune system) ,Consensus Cluster A (ECM organization) ,Consensus Cluster B (Immune system)
ENSMUSG00000020961	Ston2	DLPFCblue, TCXblue, IFGyellow, STGblue, PHGyellow, FPblue	Consensus Cluster B (Immune system) ,Consensus Cluster A (ECM organization) ,Consensus Cluster A (ECM organization) ,Consensus Cluster B (Immune system) ,Consensus Cluster A (ECM organization) ,Consensus Cluster D (Cell Cycle, NMD)
ENSMUSG00000007207	Stx1a	DLPFCyellow, TCXgreen, IFGbrown, STGbrown, PHGbrown, FPyellow	Consensus Cluster C (Neuronal system) ,Consensus Cluster C (Neuronal system) ,Consensus Cluster C (Neuronal system) ,Consensus Cluster C (Neuronal system) ,Consensus Cluster C (Neuronal system) ,Consensus Cluster C (Neuronal system)
ENSMUSG00000030806	Stx1b	DLPFCyellow, CBEyellow, TCXgreen, IFGbrown, STGbrown, PHGbrown, FPyellow	Consensus Cluster C (Neuronal system) ,Consensus Cluster C (Neuronal system) ,Consensus Cluster C (Neuronal system) ,Consensus Cluster C (Neuronal system) ,Consensus Cluster C (Neuronal system) ,Consensus Cluster C (Neuronal system) ,Consensus Cluster C (Neuronal system)
ENSMUSG00000030805	Stx4a	DLPFCbrown, TCXyellow, IFGblue, FPblue	Consensus Cluster D (Cell Cycle, NMD) ,Consensus Cluster D (Cell Cycle, NMD) ,Consensus Cluster D (Cell Cycle, NMD) ,Consensus Cluster D (Cell Cycle, NMD)
ENSMUSG00000026470	Stx6	CBEyellow, FPyellow	Consensus Cluster C (Neuronal system) ,Consensus Cluster C (Neuronal system)
ENSMUSG00000026797	Stxbp1	DLPFCyellow, CBEyellow, TCXgreen, IFGbrown, STGbrown, PHGbrown, FPyellow	Consensus Cluster C (Neuronal system) ,Consensus Cluster C (Neuronal system) ,Consensus Cluster C (Neuronal system) ,Consensus Cluster C (Neuronal system) ,Consensus Cluster C (Neuronal system) ,Consensus Cluster C (Neuronal system) ,Consensus Cluster C (Neuronal system)
ENSMUSG00000022829	Stxbp5l	DLPFCyellow, CBEyellow, TCXgreen, IFGbrown, STGbrown, PHGbrown, FPyellow	Consensus Cluster C (Neuronal system) ,Consensus Cluster C (Neuronal system) ,Consensus Cluster C (Neuronal system) ,Consensus Cluster C (Neuronal system) ,Consensus Cluster C (Neuronal system) ,Consensus Cluster C (Neuronal system) ,Consensus Cluster C (Neuronal system)
ENSMUSG00000022205	Sub1	DLPFCyellow, TCXgreen, IFGbrown, STGbrown, PHGblue, FPbrown	Consensus Cluster C (Neuronal system) ,Consensus Cluster C (Neuronal system) ,Consensus Cluster C (Neuronal system) ,Consensus Cluster C (Neuronal system) ,Consensus Cluster E (Organelle Biogensis, Cellular stress response) ,Consensus Cluster E (Organelle Biogensis, Cellular stress response)
ENSMUSG00000018865	Sult4a1	DLPFCyellow, CBEyellow, TCXgreen, IFGbrown, STGbrown, PHGbrown, FPyellow	Consensus Cluster C (Neuronal system) ,Consensus Cluster C (Neuronal system) ,Consensus Cluster C (Neuronal system) ,Consensus Cluster C (Neuronal system) ,Consensus Cluster C (Neuronal system) ,Consensus Cluster C (Neuronal system) ,Consensus Cluster C (Neuronal system)
ENSMUSG00000025538	Sumf2	DLPFCturquoise, CBEblue, TCXbrown, IFGblue, STGturquoise, PHGblue, FPblue	Consensus Cluster E (Organelle Biogensis, Cellular stress response) ,Consensus Cluster E (Organelle Biogensis, Cellular stress response) ,Consensus Cluster E (Organelle Biogensis, Cellular stress response) ,Consensus Cluster D (Cell Cycle, NMD) ,Consensus Cluster E (Organelle Biogensis, Cellular stress response) ,Consensus Cluster E (Organelle Biogensis, Cellular stress response) ,Consensus Clust…
ENSMUSG00000042524	Sun2	DLPFCbrown, TCXyellow, IFGblue, STGyellow, PHGgreen, FPblue	Consensus Cluster D (Cell Cycle, NMD) ,Consensus Cluster D (Cell Cycle, NMD) ,Consensus Cluster D (Cell Cycle, NMD) ,Consensus Cluster D (Cell Cycle, NMD) ,Consensus Cluster D (Cell Cycle, NMD) ,Consensus Cluster D (Cell Cycle, NMD)
ENSMUSG00000053134	Supt7l	TCXgreen, STGyellow, FPyellow	Consensus Cluster C (Neuronal system) ,Consensus Cluster D (Cell Cycle, NMD) ,Consensus Cluster C (Neuronal system)
ENSMUSG00000038486	Sv2a	DLPFCyellow, CBEyellow, TCXgreen, IFGbrown, STGbrown, PHGbrown, FPyellow	Consensus Cluster C (Neuronal system) ,Consensus Cluster C (Neuronal system) ,Consensus Cluster C (Neuronal system) ,Consensus Cluster C (Neuronal system) ,Consensus Cluster C (Neuronal system) ,Consensus Cluster C (Neuronal system) ,Consensus Cluster C (Neuronal system)
ENSMUSG00000042078	Svop	DLPFCyellow, CBEyellow, TCXgreen, IFGbrown, STGbrown, PHGbrown, FPyellow	Consensus Cluster C (Neuronal system) ,Consensus Cluster C (Neuronal system) ,Consensus Cluster C (Neuronal system) ,Consensus Cluster C (Neuronal system) ,Consensus Cluster C (Neuronal system) ,Consensus Cluster C (Neuronal system) ,Consensus Cluster C (Neuronal system)
ENSMUSG00000009394	Syn2	DLPFCyellow, CBEyellow, TCXgreen, IFGbrown, STGbrown, PHGbrown, FPyellow	Consensus Cluster C (Neuronal system) ,Consensus Cluster C (Neuronal system) ,Consensus Cluster C (Neuronal system) ,Consensus Cluster C (Neuronal system) ,Consensus Cluster C (Neuronal system) ,Consensus Cluster C (Neuronal system) ,Consensus Cluster C (Neuronal system)
ENSMUSG00000022415	Syngr1	DLPFCyellow, TCXgreen, IFGbrown, STGbrown, PHGbrown, FPyellow	Consensus Cluster C (Neuronal system) ,Consensus Cluster C (Neuronal system) ,Consensus Cluster C (Neuronal system) ,Consensus Cluster C (Neuronal system) ,Consensus Cluster C (Neuronal system) ,Consensus Cluster C (Neuronal system)
ENSMUSG00000007021	Syngr3	DLPFCyellow, CBEyellow, TCXgreen, IFGbrown, STGbrown, PHGbrown, FPyellow	Consensus Cluster C (Neuronal system) ,Consensus Cluster C (Neuronal system) ,Consensus Cluster C (Neuronal system) ,Consensus Cluster C (Neuronal system) ,Consensus Cluster C (Neuronal system) ,Consensus Cluster C (Neuronal system) ,Consensus Cluster C (Neuronal system)
ENSMUSG00000022973	Synj1	DLPFCyellow, CBEyellow, TCXgreen, IFGbrown, STGbrown, PHGbrown, FPyellow	Consensus Cluster C (Neuronal system) ,Consensus Cluster C (Neuronal system) ,Consensus Cluster C (Neuronal system) ,Consensus Cluster C (Neuronal system) ,Consensus Cluster C (Neuronal system) ,Consensus Cluster C (Neuronal system) ,Consensus Cluster C (Neuronal system)
ENSMUSG00000031144	Syp	DLPFCyellow, CBEyellow, TCXgreen, IFGbrown, STGbrown, PHGbrown	Consensus Cluster C (Neuronal system) ,Consensus Cluster C (Neuronal system) ,Consensus Cluster C (Neuronal system) ,Consensus Cluster C (Neuronal system) ,Consensus Cluster C (Neuronal system) ,Consensus Cluster C (Neuronal system)
ENSMUSG00000035864	Syt1	DLPFCyellow, CBEyellow, TCXgreen, IFGbrown, STGbrown, PHGbrown, FPyellow	Consensus Cluster C (Neuronal system) ,Consensus Cluster C (Neuronal system) ,Consensus Cluster C (Neuronal system) ,Consensus Cluster C (Neuronal system) ,Consensus Cluster C (Neuronal system) ,Consensus Cluster C (Neuronal system) ,Consensus Cluster C (Neuronal system)
ENSMUSG00000027220	Syt13	DLPFCyellow, CBEyellow, TCXgreen, IFGbrown, STGbrown, PHGbrown, FPyellow	Consensus Cluster C (Neuronal system) ,Consensus Cluster C (Neuronal system) ,Consensus Cluster C (Neuronal system) ,Consensus Cluster C (Neuronal system) ,Consensus Cluster C (Neuronal system) ,Consensus Cluster C (Neuronal system) ,Consensus Cluster C (Neuronal system)
ENSMUSG00000044912	Syt16	DLPFCyellow, TCXgreen, IFGbrown, STGbrown, PHGbrown, FPyellow	Consensus Cluster C (Neuronal system) ,Consensus Cluster C (Neuronal system) ,Consensus Cluster C (Neuronal system) ,Consensus Cluster C (Neuronal system) ,Consensus Cluster C (Neuronal system) ,Consensus Cluster C (Neuronal system)
ENSMUSG00000029196	Tada2b	FPyellow	Consensus Cluster C (Neuronal system)
ENSMUSG00000026547	Tagln2	DLPFCblue, CBEturquoise, TCXturquoise, IFGturquoise, STGblue, PHGturquoise, FPturquoise	Consensus Cluster B (Immune system) ,Consensus Cluster B (Immune system) ,Consensus Cluster B (Immune system) ,Consensus Cluster B (Immune system) ,Consensus Cluster B (Immune system) ,Consensus Cluster B (Immune system) ,Consensus Cluster B (Immune system)
ENSMUSG00000026632	Tatdn3	DLPFCturquoise, CBEblue, TCXbrown, IFGblue, STGturquoise, PHGblue, FPblue	Consensus Cluster E (Organelle Biogensis, Cellular stress response) ,Consensus Cluster E (Organelle Biogensis, Cellular stress response) ,Consensus Cluster E (Organelle Biogensis, Cellular stress response) ,Consensus Cluster D (Cell Cycle, NMD) ,Consensus Cluster E (Organelle Biogensis, Cellular stress response) ,Consensus Cluster E (Organelle Biogensis, Cellular stress response) ,Consensus Clust…
ENSMUSG00000052302	Tbc1d30	DLPFCyellow, CBEyellow, TCXgreen, IFGbrown, STGbrown, PHGbrown, FPyellow	Consensus Cluster C (Neuronal system) ,Consensus Cluster C (Neuronal system) ,Consensus Cluster C (Neuronal system) ,Consensus Cluster C (Neuronal system) ,Consensus Cluster C (Neuronal system) ,Consensus Cluster C (Neuronal system) ,Consensus Cluster C (Neuronal system)
ENSMUSG00000031709	Tbc1d9	DLPFCyellow, CBEyellow, TCXgreen, IFGbrown, STGbrown, PHGbrown	Consensus Cluster C (Neuronal system) ,Consensus Cluster C (Neuronal system) ,Consensus Cluster C (Neuronal system) ,Consensus Cluster C (Neuronal system) ,Consensus Cluster C (Neuronal system) ,Consensus Cluster C (Neuronal system)
ENSMUSG00000040688	Tbl3	DLPFCturquoise, CBEblue, TCXbrown, PHGblue, FPbrown	Consensus Cluster E (Organelle Biogensis, Cellular stress response) ,Consensus Cluster E (Organelle Biogensis, Cellular stress response) ,Consensus Cluster E (Organelle Biogensis, Cellular stress response) ,Consensus Cluster E (Organelle Biogensis, Cellular stress response) ,Consensus Cluster E (Organelle Biogensis, Cellular stress response)
ENSMUSG00000032228	Tcf12	DLPFCbrown, CBEturquoise, TCXyellow, IFGblue, STGyellow, PHGgreen, FPblue	Consensus Cluster D (Cell Cycle, NMD) ,Consensus Cluster B (Immune system) ,Consensus Cluster D (Cell Cycle, NMD) ,Consensus Cluster D (Cell Cycle, NMD) ,Consensus Cluster D (Cell Cycle, NMD) ,Consensus Cluster D (Cell Cycle, NMD) ,Consensus Cluster D (Cell Cycle, NMD)
ENSMUSG00000001750	Tcirg1	DLPFCblue, CBEturquoise, TCXturquoise, IFGturquoise, STGblue, PHGturquoise, FPturquoise	Consensus Cluster B (Immune system) ,Consensus Cluster B (Immune system) ,Consensus Cluster B (Immune system) ,Consensus Cluster B (Immune system) ,Consensus Cluster B (Immune system) ,Consensus Cluster B (Immune system) ,Consensus Cluster B (Immune system)
ENSMUSG00000049336	Tenm2	DLPFCyellow, TCXgreen, IFGbrown, STGbrown, PHGbrown, FPyellow	Consensus Cluster C (Neuronal system) ,Consensus Cluster C (Neuronal system) ,Consensus Cluster C (Neuronal system) ,Consensus Cluster C (Neuronal system) ,Consensus Cluster C (Neuronal system) ,Consensus Cluster C (Neuronal system)
ENSMUSG00000023990	Tfeb	DLPFCbrown, CBEturquoise, TCXyellow, IFGblue, STGyellow, PHGgreen, FPblue	Consensus Cluster D (Cell Cycle, NMD) ,Consensus Cluster B (Immune system) ,Consensus Cluster D (Cell Cycle, NMD) ,Consensus Cluster D (Cell Cycle, NMD) ,Consensus Cluster D (Cell Cycle, NMD) ,Consensus Cluster D (Cell Cycle, NMD) ,Consensus Cluster D (Cell Cycle, NMD)
ENSMUSG00000029999	Tgfa	DLPFCbrown, TCXyellow, IFGblue, STGyellow, PHGgreen, FPblue	Consensus Cluster D (Cell Cycle, NMD) ,Consensus Cluster D (Cell Cycle, NMD) ,Consensus Cluster D (Cell Cycle, NMD) ,Consensus Cluster D (Cell Cycle, NMD) ,Consensus Cluster D (Cell Cycle, NMD) ,Consensus Cluster D (Cell Cycle, NMD)
ENSMUSG00000007613	Tgfbr1	DLPFCblue, TCXturquoise, IFGturquoise, STGblue, PHGturquoise, FPturquoise	Consensus Cluster B (Immune system) ,Consensus Cluster B (Immune system) ,Consensus Cluster B (Immune system) ,Consensus Cluster B (Immune system) ,Consensus Cluster B (Immune system) ,Consensus Cluster B (Immune system)
ENSMUSG00000032440	Tgfbr2	DLPFCblue, CBEturquoise, TCXturquoise, IFGturquoise, STGblue, PHGturquoise, FPturquoise	Consensus Cluster B (Immune system) ,Consensus Cluster B (Immune system) ,Consensus Cluster B (Immune system) ,Consensus Cluster B (Immune system) ,Consensus Cluster B (Immune system) ,Consensus Cluster B (Immune system) ,Consensus Cluster B (Immune system)
ENSMUSG00000037820	Tgm2	DLPFCblue, CBEturquoise, TCXturquoise, IFGturquoise, STGblue, PHGturquoise, FPturquoise	Consensus Cluster B (Immune system) ,Consensus Cluster B (Immune system) ,Consensus Cluster B (Immune system) ,Consensus Cluster B (Immune system) ,Consensus Cluster B (Immune system) ,Consensus Cluster B (Immune system) ,Consensus Cluster B (Immune system)
ENSMUSG00000037214	Thap1	DLPFCturquoise, TCXbrown, IFGblue, STGturquoise, PHGblue, FPblue	Consensus Cluster E (Organelle Biogensis, Cellular stress response) ,Consensus Cluster E (Organelle Biogensis, Cellular stress response) ,Consensus Cluster D (Cell Cycle, NMD) ,Consensus Cluster E (Organelle Biogensis, Cellular stress response) ,Consensus Cluster E (Organelle Biogensis, Cellular stress response) ,Consensus Cluster D (Cell Cycle, NMD)
ENSMUSG00000021779	Thrb	DLPFCyellow, CBEturquoise, TCXgreen, IFGbrown, STGbrown, PHGbrown, FPyellow	Consensus Cluster C (Neuronal system) ,Consensus Cluster B (Immune system) ,Consensus Cluster C (Neuronal system) ,Consensus Cluster C (Neuronal system) ,Consensus Cluster C (Neuronal system) ,Consensus Cluster C (Neuronal system) ,Consensus Cluster C (Neuronal system)
ENSMUSG00000024812	Tjp2	DLPFCbrown, CBEturquoise, TCXyellow, IFGblue, STGyellow, PHGgreen, FPblue	Consensus Cluster D (Cell Cycle, NMD) ,Consensus Cluster B (Immune system) ,Consensus Cluster D (Cell Cycle, NMD) ,Consensus Cluster D (Cell Cycle, NMD) ,Consensus Cluster D (Cell Cycle, NMD) ,Consensus Cluster D (Cell Cycle, NMD) ,Consensus Cluster D (Cell Cycle, NMD)
ENSMUSG00000028465	Tln1	IFGturquoise, STGblue, PHGyellow, FPturquoise	Consensus Cluster B (Immune system) ,Consensus Cluster B (Immune system) ,Consensus Cluster A (ECM organization) ,Consensus Cluster B (Immune system)
ENSMUSG00000027800	Tm4sf1	DLPFCblue, CBEturquoise, TCXturquoise, IFGturquoise, STGblue, PHGturquoise, FPturquoise	Consensus Cluster B (Immune system) ,Consensus Cluster B (Immune system) ,Consensus Cluster B (Immune system) ,Consensus Cluster B (Immune system) ,Consensus Cluster B (Immune system) ,Consensus Cluster B (Immune system) ,Consensus Cluster B (Immune system)
ENSMUSG00000006301	Tmbim1	DLPFCblue, CBEturquoise, TCXturquoise, IFGturquoise, STGblue, PHGturquoise, FPturquoise	Consensus Cluster B (Immune system) ,Consensus Cluster B (Immune system) ,Consensus Cluster B (Immune system) ,Consensus Cluster B (Immune system) ,Consensus Cluster B (Immune system) ,Consensus Cluster B (Immune system) ,Consensus Cluster B (Immune system)
ENSMUSG00000023010	Tmbim6	DLPFCblue, CBEturquoise, TCXblue, IFGyellow, PHGyellow, FPblue	Consensus Cluster B (Immune system) ,Consensus Cluster B (Immune system) ,Consensus Cluster A (ECM organization) ,Consensus Cluster A (ECM organization) ,Consensus Cluster A (ECM organization) ,Consensus Cluster D (Cell Cycle, NMD)
ENSMUSG00000030126	Tmcc1	DLPFCturquoise, CBEblue, STGturquoise, PHGblue	Consensus Cluster E (Organelle Biogensis, Cellular stress response) ,Consensus Cluster E (Organelle Biogensis, Cellular stress response) ,Consensus Cluster E (Organelle Biogensis, Cellular stress response) ,Consensus Cluster E (Organelle Biogensis, Cellular stress response)
ENSMUSG00000020023	Tmcc3	DLPFCbrown, CBEbrown, TCXyellow, IFGblue, STGyellow, PHGgreen, FPblue	Consensus Cluster D (Cell Cycle, NMD) ,Consensus Cluster D (Cell Cycle, NMD) ,Consensus Cluster D (Cell Cycle, NMD) ,Consensus Cluster D (Cell Cycle, NMD) ,Consensus Cluster D (Cell Cycle, NMD) ,Consensus Cluster D (Cell Cycle, NMD) ,Consensus Cluster D (Cell Cycle, NMD)
ENSMUSG00000021248	Tmed10	DLPFCblue, CBEturquoise, IFGturquoise, STGblue, PHGyellow	Consensus Cluster B (Immune system) ,Consensus Cluster B (Immune system) ,Consensus Cluster B (Immune system) ,Consensus Cluster B (Immune system) ,Consensus Cluster A (ECM organization)
ENSMUSG00000050854	Tmem125	DLPFCbrown, CBEbrown, TCXyellow, IFGblue, STGyellow, PHGgreen, FPblue	Consensus Cluster D (Cell Cycle, NMD) ,Consensus Cluster D (Cell Cycle, NMD) ,Consensus Cluster D (Cell Cycle, NMD) ,Consensus Cluster D (Cell Cycle, NMD) ,Consensus Cluster D (Cell Cycle, NMD) ,Consensus Cluster D (Cell Cycle, NMD) ,Consensus Cluster D (Cell Cycle, NMD)
ENSMUSG00000067365	Tmem128	DLPFCturquoise, CBEblue, TCXbrown, IFGblue, STGturquoise, FPblue	Consensus Cluster E (Organelle Biogensis, Cellular stress response) ,Consensus Cluster E (Organelle Biogensis, Cellular stress response) ,Consensus Cluster E (Organelle Biogensis, Cellular stress response) ,Consensus Cluster D (Cell Cycle, NMD) ,Consensus Cluster E (Organelle Biogensis, Cellular stress response) ,Consensus Cluster D (Cell Cycle, NMD)
ENSMUSG00000027956	Tmem144	DLPFCbrown, CBEbrown, TCXyellow, IFGblue, STGyellow, PHGgreen, FPblue	Consensus Cluster D (Cell Cycle, NMD) ,Consensus Cluster D (Cell Cycle, NMD) ,Consensus Cluster D (Cell Cycle, NMD) ,Consensus Cluster D (Cell Cycle, NMD) ,Consensus Cluster D (Cell Cycle, NMD) ,Consensus Cluster D (Cell Cycle, NMD) ,Consensus Cluster D (Cell Cycle, NMD)
ENSMUSG00000029234	Tmem165	DLPFCbrown, CBEbrown, TCXyellow, IFGblue, STGyellow, PHGgreen, FPblue	Consensus Cluster D (Cell Cycle, NMD) ,Consensus Cluster D (Cell Cycle, NMD) ,Consensus Cluster D (Cell Cycle, NMD) ,Consensus Cluster D (Cell Cycle, NMD) ,Consensus Cluster D (Cell Cycle, NMD) ,Consensus Cluster D (Cell Cycle, NMD) ,Consensus Cluster D (Cell Cycle, NMD)
ENSMUSG00000029569	Tmem168	DLPFCturquoise, CBEblue, TCXbrown, IFGblue, STGturquoise, FPblue	Consensus Cluster E (Organelle Biogensis, Cellular stress response) ,Consensus Cluster E (Organelle Biogensis, Cellular stress response) ,Consensus Cluster E (Organelle Biogensis, Cellular stress response) ,Consensus Cluster D (Cell Cycle, NMD) ,Consensus Cluster E (Organelle Biogensis, Cellular stress response) ,Consensus Cluster D (Cell Cycle, NMD)
ENSMUSG00000023367	Tmem176a	DLPFCblue, CBEturquoise, TCXblue, IFGturquoise, STGblue, PHGturquoise, FPturquoise	Consensus Cluster B (Immune system) ,Consensus Cluster B (Immune system) ,Consensus Cluster A (ECM organization) ,Consensus Cluster B (Immune system) ,Consensus Cluster B (Immune system) ,Consensus Cluster B (Immune system) ,Consensus Cluster B (Immune system)
ENSMUSG00000029810	Tmem176b	DLPFCblue, CBEturquoise, TCXblue, IFGturquoise, STGblue, PHGturquoise, FPturquoise	Consensus Cluster B (Immune system) ,Consensus Cluster B (Immune system) ,Consensus Cluster A (ECM organization) ,Consensus Cluster B (Immune system) ,Consensus Cluster B (Immune system) ,Consensus Cluster B (Immune system) ,Consensus Cluster B (Immune system)
ENSMUSG00000029782	Tmem209	DLPFCturquoise, CBEblue, TCXbrown, IFGblue, STGyellow	Consensus Cluster E (Organelle Biogensis, Cellular stress response) ,Consensus Cluster E (Organelle Biogensis, Cellular stress response) ,Consensus Cluster E (Organelle Biogensis, Cellular stress response) ,Consensus Cluster D (Cell Cycle, NMD) ,Consensus Cluster D (Cell Cycle, NMD)
ENSMUSG00000031951	Tmem231	DLPFCturquoise, CBEblue, TCXbrown, IFGblue, STGturquoise, FPblue	Consensus Cluster E (Organelle Biogensis, Cellular stress response) ,Consensus Cluster E (Organelle Biogensis, Cellular stress response) ,Consensus Cluster E (Organelle Biogensis, Cellular stress response) ,Consensus Cluster D (Cell Cycle, NMD) ,Consensus Cluster E (Organelle Biogensis, Cellular stress response) ,Consensus Cluster D (Cell Cycle, NMD)
ENSMUSG00000039611	Tmem246	DLPFCyellow, CBEyellow, TCXgreen, IFGbrown, STGbrown, PHGbrown, FPyellow	Consensus Cluster C (Neuronal system) ,Consensus Cluster C (Neuronal system) ,Consensus Cluster C (Neuronal system) ,Consensus Cluster C (Neuronal system) ,Consensus Cluster C (Neuronal system) ,Consensus Cluster C (Neuronal system) ,Consensus Cluster C (Neuronal system)
ENSMUSG00000025666	Tmem47	DLPFCblue, CBEturquoise, TCXblue, IFGyellow, STGblue, PHGyellow, FPblue	Consensus Cluster B (Immune system) ,Consensus Cluster B (Immune system) ,Consensus Cluster A (ECM organization) ,Consensus Cluster A (ECM organization) ,Consensus Cluster B (Immune system) ,Consensus Cluster A (ECM organization) ,Consensus Cluster D (Cell Cycle, NMD)
ENSMUSG00000035964	Tmem59l	DLPFCyellow, CBEyellow, TCXgreen, IFGbrown, STGbrown, PHGbrown, FPyellow	Consensus Cluster C (Neuronal system) ,Consensus Cluster C (Neuronal system) ,Consensus Cluster C (Neuronal system) ,Consensus Cluster C (Neuronal system) ,Consensus Cluster C (Neuronal system) ,Consensus Cluster C (Neuronal system) ,Consensus Cluster C (Neuronal system)
ENSMUSG00000026519	Tmem63a	DLPFCbrown, CBEbrown, TCXyellow, IFGblue, STGyellow, PHGgreen, FPblue	Consensus Cluster D (Cell Cycle, NMD) ,Consensus Cluster D (Cell Cycle, NMD) ,Consensus Cluster D (Cell Cycle, NMD) ,Consensus Cluster D (Cell Cycle, NMD) ,Consensus Cluster D (Cell Cycle, NMD) ,Consensus Cluster D (Cell Cycle, NMD) ,Consensus Cluster D (Cell Cycle, NMD)
ENSMUSG00000036019	Tmtc2	DLPFCbrown, CBEbrown, TCXyellow, IFGblue, STGyellow, PHGgreen, FPblue	Consensus Cluster D (Cell Cycle, NMD) ,Consensus Cluster D (Cell Cycle, NMD) ,Consensus Cluster D (Cell Cycle, NMD) ,Consensus Cluster D (Cell Cycle, NMD) ,Consensus Cluster D (Cell Cycle, NMD) ,Consensus Cluster D (Cell Cycle, NMD) ,Consensus Cluster D (Cell Cycle, NMD)
ENSMUSG00000062210	Tnfaip8	CBEturquoise, TCXturquoise, IFGturquoise, PHGturquoise, FPturquoise	Consensus Cluster B (Immune system) ,Consensus Cluster B (Immune system) ,Consensus Cluster B (Immune system) ,Consensus Cluster B (Immune system) ,Consensus Cluster B (Immune system)
ENSMUSG00000030341	Tnfrsf1a	DLPFCblue, CBEturquoise, TCXturquoise, IFGturquoise, STGblue, PHGturquoise, FPturquoise	Consensus Cluster B (Immune system) ,Consensus Cluster B (Immune system) ,Consensus Cluster B (Immune system) ,Consensus Cluster B (Immune system) ,Consensus Cluster B (Immune system) ,Consensus Cluster B (Immune system) ,Consensus Cluster B (Immune system)
ENSMUSG00000025139	Tollip	DLPFCyellow, CBEyellow, TCXgreen, IFGbrown, STGbrown, PHGbrown, FPyellow	Consensus Cluster C (Neuronal system) ,Consensus Cluster C (Neuronal system) ,Consensus Cluster C (Neuronal system) ,Consensus Cluster C (Neuronal system) ,Consensus Cluster C (Neuronal system) ,Consensus Cluster C (Neuronal system) ,Consensus Cluster C (Neuronal system)
ENSMUSG00000026849	Tor1a	DLPFCyellow, IFGbrown, STGbrown, PHGblue	Consensus Cluster C (Neuronal system) ,Consensus Cluster C (Neuronal system) ,Consensus Cluster C (Neuronal system) ,Consensus Cluster E (Organelle Biogensis, Cellular stress response)
ENSMUSG00000023456	Tpi1	DLPFCyellow, TCXgreen, IFGbrown, STGbrown, FPbrown	Consensus Cluster C (Neuronal system) ,Consensus Cluster C (Neuronal system) ,Consensus Cluster C (Neuronal system) ,Consensus Cluster C (Neuronal system) ,Consensus Cluster E (Organelle Biogensis, Cellular stress response)
ENSMUSG00000014846	Tppp3	DLPFCbrown, CBEbrown, IFGblue, STGyellow, PHGgreen, FPblue	Consensus Cluster D (Cell Cycle, NMD) ,Consensus Cluster D (Cell Cycle, NMD) ,Consensus Cluster D (Cell Cycle, NMD) ,Consensus Cluster D (Cell Cycle, NMD) ,Consensus Cluster D (Cell Cycle, NMD) ,Consensus Cluster D (Cell Cycle, NMD)
ENSMUSG00000048707	Tprn	DLPFCbrown, CBEblue, TCXyellow, STGyellow, PHGgreen, FPblue	Consensus Cluster D (Cell Cycle, NMD) ,Consensus Cluster E (Organelle Biogensis, Cellular stress response) ,Consensus Cluster D (Cell Cycle, NMD) ,Consensus Cluster D (Cell Cycle, NMD) ,Consensus Cluster D (Cell Cycle, NMD) ,Consensus Cluster D (Cell Cycle, NMD)
ENSMUSG00000015013	Trappc2l	DLPFCturquoise, CBEblue, TCXbrown, IFGblue, STGturquoise, PHGblue, FPbrown	Consensus Cluster E (Organelle Biogensis, Cellular stress response) ,Consensus Cluster E (Organelle Biogensis, Cellular stress response) ,Consensus Cluster E (Organelle Biogensis, Cellular stress response) ,Consensus Cluster D (Cell Cycle, NMD) ,Consensus Cluster E (Organelle Biogensis, Cellular stress response) ,Consensus Cluster E (Organelle Biogensis, Cellular stress response) ,Consensus Clust…
ENSMUSG00000032112	Trappc4	TCXbrown, IFGblue, PHGblue, FPbrown	Consensus Cluster E (Organelle Biogensis, Cellular stress response) ,Consensus Cluster D (Cell Cycle, NMD) ,Consensus Cluster E (Organelle Biogensis, Cellular stress response) ,Consensus Cluster E (Organelle Biogensis, Cellular stress response)
ENSMUSG00000002043	Trappc6a	DLPFCturquoise, CBEblue, TCXbrown, IFGblue, STGturquoise, PHGblue, FPblue	Consensus Cluster E (Organelle Biogensis, Cellular stress response) ,Consensus Cluster E (Organelle Biogensis, Cellular stress response) ,Consensus Cluster E (Organelle Biogensis, Cellular stress response) ,Consensus Cluster D (Cell Cycle, NMD) ,Consensus Cluster E (Organelle Biogensis, Cellular stress response) ,Consensus Cluster E (Organelle Biogensis, Cellular stress response) ,Consensus Clust…
ENSMUSG00000042265	Trem1	NA	NA
ENSMUSG00000023992	Trem2	DLPFCblue, CBEturquoise, TCXturquoise, IFGturquoise, STGblue, PHGturquoise, FPturquoise	Consensus Cluster B (Immune system) ,Consensus Cluster B (Immune system) ,Consensus Cluster B (Immune system) ,Consensus Cluster B (Immune system) ,Consensus Cluster B (Immune system) ,Consensus Cluster B (Immune system) ,Consensus Cluster B (Immune system)
ENSMUSG00000034317	Trim59	DLPFCbrown, CBEbrown, TCXyellow, IFGblue, STGyellow, PHGgreen, FPblue	Consensus Cluster D (Cell Cycle, NMD) ,Consensus Cluster D (Cell Cycle, NMD) ,Consensus Cluster D (Cell Cycle, NMD) ,Consensus Cluster D (Cell Cycle, NMD) ,Consensus Cluster D (Cell Cycle, NMD) ,Consensus Cluster D (Cell Cycle, NMD) ,Consensus Cluster D (Cell Cycle, NMD)
ENSMUSG00000035601	Trmt10b	DLPFCbrown, CBEblue, PHGblue, FPbrown	Consensus Cluster D (Cell Cycle, NMD) ,Consensus Cluster E (Organelle Biogensis, Cellular stress response) ,Consensus Cluster E (Organelle Biogensis, Cellular stress response) ,Consensus Cluster E (Organelle Biogensis, Cellular stress response)
ENSMUSG00000026510	Trp53bp2	DLPFCblue, CBEturquoise, TCXblue, IFGyellow, PHGyellow, FPblue	Consensus Cluster B (Immune system) ,Consensus Cluster B (Immune system) ,Consensus Cluster A (ECM organization) ,Consensus Cluster A (ECM organization) ,Consensus Cluster A (ECM organization) ,Consensus Cluster D (Cell Cycle, NMD)
ENSMUSG00000032839	Trpc1	DLPFCturquoise, CBEblue, TCXbrown, IFGblue, STGturquoise, PHGblue, FPblue	Consensus Cluster E (Organelle Biogensis, Cellular stress response) ,Consensus Cluster E (Organelle Biogensis, Cellular stress response) ,Consensus Cluster E (Organelle Biogensis, Cellular stress response) ,Consensus Cluster D (Cell Cycle, NMD) ,Consensus Cluster E (Organelle Biogensis, Cellular stress response) ,Consensus Cluster E (Organelle Biogensis, Cellular stress response) ,Consensus Clust…
ENSMUSG00000045482	Trrap	TCXyellow, IFGblue, STGturquoise, PHGblue, FPbrown	Consensus Cluster D (Cell Cycle, NMD) ,Consensus Cluster D (Cell Cycle, NMD) ,Consensus Cluster E (Organelle Biogensis, Cellular stress response) ,Consensus Cluster E (Organelle Biogensis, Cellular stress response) ,Consensus Cluster E (Organelle Biogensis, Cellular stress response)
ENSMUSG00000046982	Tshz1	DLPFCturquoise, TCXbrown, IFGblue, STGturquoise	Consensus Cluster E (Organelle Biogensis, Cellular stress response) ,Consensus Cluster E (Organelle Biogensis, Cellular stress response) ,Consensus Cluster D (Cell Cycle, NMD) ,Consensus Cluster E (Organelle Biogensis, Cellular stress response)
ENSMUSG00000056820	Tsnax	DLPFCturquoise, CBEblue, TCXbrown, STGturquoise, PHGblue, FPblue	Consensus Cluster E (Organelle Biogensis, Cellular stress response) ,Consensus Cluster E (Organelle Biogensis, Cellular stress response) ,Consensus Cluster E (Organelle Biogensis, Cellular stress response) ,Consensus Cluster E (Organelle Biogensis, Cellular stress response) ,Consensus Cluster E (Organelle Biogensis, Cellular stress response) ,Consensus Cluster D (Cell Cycle, NMD)
ENSMUSG00000037031	Tspan15	DLPFCbrown, TCXyellow, IFGblue, STGyellow, PHGgreen, FPblue	Consensus Cluster D (Cell Cycle, NMD) ,Consensus Cluster D (Cell Cycle, NMD) ,Consensus Cluster D (Cell Cycle, NMD) ,Consensus Cluster D (Cell Cycle, NMD) ,Consensus Cluster D (Cell Cycle, NMD) ,Consensus Cluster D (Cell Cycle, NMD)
ENSMUSG00000067377	Tspan6	DLPFCblue, CBEturquoise, TCXblue, IFGyellow, PHGyellow	Consensus Cluster B (Immune system) ,Consensus Cluster B (Immune system) ,Consensus Cluster A (ECM organization) ,Consensus Cluster A (ECM organization) ,Consensus Cluster A (ECM organization)
ENSMUSG00000041736	Tspo	DLPFCblue, CBEturquoise, TCXturquoise, IFGturquoise, STGblue, PHGturquoise, FPturquoise	Consensus Cluster B (Immune system) ,Consensus Cluster B (Immune system) ,Consensus Cluster B (Immune system) ,Consensus Cluster B (Immune system) ,Consensus Cluster B (Immune system) ,Consensus Cluster B (Immune system) ,Consensus Cluster B (Immune system)
ENSMUSG00000034714	Ttyh2	DLPFCbrown, CBEbrown, TCXyellow, IFGblue, STGyellow, PHGgreen, FPblue	Consensus Cluster D (Cell Cycle, NMD) ,Consensus Cluster D (Cell Cycle, NMD) ,Consensus Cluster D (Cell Cycle, NMD) ,Consensus Cluster D (Cell Cycle, NMD) ,Consensus Cluster D (Cell Cycle, NMD) ,Consensus Cluster D (Cell Cycle, NMD) ,Consensus Cluster D (Cell Cycle, NMD)
ENSMUSG00000030579	Tyrobp	DLPFCblue, CBEturquoise, TCXturquoise, IFGturquoise, STGblue, PHGturquoise, FPturquoise	Consensus Cluster B (Immune system) ,Consensus Cluster B (Immune system) ,Consensus Cluster B (Immune system) ,Consensus Cluster B (Immune system) ,Consensus Cluster B (Immune system) ,Consensus Cluster B (Immune system) ,Consensus Cluster B (Immune system)
ENSMUSG00000030435	U2af2	DLPFCturquoise, CBEblue, TCXbrown, IFGblue, STGturquoise, PHGblue	Consensus Cluster E (Organelle Biogensis, Cellular stress response) ,Consensus Cluster E (Organelle Biogensis, Cellular stress response) ,Consensus Cluster E (Organelle Biogensis, Cellular stress response) ,Consensus Cluster D (Cell Cycle, NMD) ,Consensus Cluster E (Organelle Biogensis, Cellular stress response) ,Consensus Cluster E (Organelle Biogensis, Cellular stress response)
ENSMUSG00000042104	Uggt2	DLPFCturquoise, CBEblue, TCXbrown, STGturquoise, PHGblue, FPblue	Consensus Cluster E (Organelle Biogensis, Cellular stress response) ,Consensus Cluster E (Organelle Biogensis, Cellular stress response) ,Consensus Cluster E (Organelle Biogensis, Cellular stress response) ,Consensus Cluster E (Organelle Biogensis, Cellular stress response) ,Consensus Cluster E (Organelle Biogensis, Cellular stress response) ,Consensus Cluster D (Cell Cycle, NMD)
ENSMUSG00000032854	Ugt8a	DLPFCbrown, CBEbrown, TCXyellow, IFGblue, STGyellow, PHGgreen, FPblue	Consensus Cluster D (Cell Cycle, NMD) ,Consensus Cluster D (Cell Cycle, NMD) ,Consensus Cluster D (Cell Cycle, NMD) ,Consensus Cluster D (Cell Cycle, NMD) ,Consensus Cluster D (Cell Cycle, NMD) ,Consensus Cluster D (Cell Cycle, NMD) ,Consensus Cluster D (Cell Cycle, NMD)
ENSMUSG00000002058	Unc119	DLPFCturquoise, CBEblue, TCXbrown, STGturquoise, FPblue	Consensus Cluster E (Organelle Biogensis, Cellular stress response) ,Consensus Cluster E (Organelle Biogensis, Cellular stress response) ,Consensus Cluster E (Organelle Biogensis, Cellular stress response) ,Consensus Cluster E (Organelle Biogensis, Cellular stress response) ,Consensus Cluster D (Cell Cycle, NMD)
ENSMUSG00000063626	Unc5d	DLPFCyellow, CBEyellow, TCXgreen, IFGbrown, STGbrown, PHGbrown, FPyellow	Consensus Cluster C (Neuronal system) ,Consensus Cluster C (Neuronal system) ,Consensus Cluster C (Neuronal system) ,Consensus Cluster C (Neuronal system) ,Consensus Cluster C (Neuronal system) ,Consensus Cluster C (Neuronal system) ,Consensus Cluster C (Neuronal system)
ENSMUSG00000044894	Uqcrq	DLPFCyellow, TCXgreen, STGbrown, PHGblue, FPbrown	Consensus Cluster C (Neuronal system) ,Consensus Cluster C (Neuronal system) ,Consensus Cluster C (Neuronal system) ,Consensus Cluster E (Organelle Biogensis, Cellular stress response) ,Consensus Cluster E (Organelle Biogensis, Cellular stress response)
ENSMUSG00000028684	Urod	DLPFCturquoise, CBEblue, TCXbrown, IFGbrown, PHGblue, FPbrown	Consensus Cluster E (Organelle Biogensis, Cellular stress response) ,Consensus Cluster E (Organelle Biogensis, Cellular stress response) ,Consensus Cluster E (Organelle Biogensis, Cellular stress response) ,Consensus Cluster C (Neuronal system) ,Consensus Cluster E (Organelle Biogensis, Cellular stress response) ,Consensus Cluster E (Organelle Biogensis, Cellular stress response)
ENSMUSG00000030979	Uros	CBEblue, TCXgreen, IFGbrown, PHGblue, FPbrown	Consensus Cluster E (Organelle Biogensis, Cellular stress response) ,Consensus Cluster C (Neuronal system) ,Consensus Cluster C (Neuronal system) ,Consensus Cluster E (Organelle Biogensis, Cellular stress response) ,Consensus Cluster E (Organelle Biogensis, Cellular stress response)
ENSMUSG00000063317	Usp31	CBEblue, IFGblue, STGturquoise, PHGblue	Consensus Cluster E (Organelle Biogensis, Cellular stress response) ,Consensus Cluster D (Cell Cycle, NMD) ,Consensus Cluster E (Organelle Biogensis, Cellular stress response) ,Consensus Cluster E (Organelle Biogensis, Cellular stress response)
ENSMUSG00000034235	Usp54	DLPFCbrown, CBEbrown, TCXyellow, IFGblue, STGyellow, PHGgreen, FPblue	Consensus Cluster D (Cell Cycle, NMD) ,Consensus Cluster D (Cell Cycle, NMD) ,Consensus Cluster D (Cell Cycle, NMD) ,Consensus Cluster D (Cell Cycle, NMD) ,Consensus Cluster D (Cell Cycle, NMD) ,Consensus Cluster D (Cell Cycle, NMD) ,Consensus Cluster D (Cell Cycle, NMD)
ENSMUSG00000019820	Utrn	DLPFCblue, CBEturquoise, TCXblue, IFGyellow, STGyellow, PHGyellow	Consensus Cluster B (Immune system) ,Consensus Cluster B (Immune system) ,Consensus Cluster A (ECM organization) ,Consensus Cluster A (ECM organization) ,Consensus Cluster D (Cell Cycle, NMD) ,Consensus Cluster A (ECM organization)
ENSMUSG00000030337	Vamp1	DLPFCyellow, TCXgreen, IFGbrown, STGbrown, FPyellow	Consensus Cluster C (Neuronal system) ,Consensus Cluster C (Neuronal system) ,Consensus Cluster C (Neuronal system) ,Consensus Cluster C (Neuronal system) ,Consensus Cluster C (Neuronal system)
ENSMUSG00000028955	Vamp3	DLPFCbrown, CBEturquoise, TCXyellow, IFGblue, STGyellow, PHGgreen, FPblue	Consensus Cluster D (Cell Cycle, NMD) ,Consensus Cluster B (Immune system) ,Consensus Cluster D (Cell Cycle, NMD) ,Consensus Cluster D (Cell Cycle, NMD) ,Consensus Cluster D (Cell Cycle, NMD) ,Consensus Cluster D (Cell Cycle, NMD) ,Consensus Cluster D (Cell Cycle, NMD)
ENSMUSG00000050732	Vamp8	DLPFCblue, CBEturquoise, TCXturquoise, IFGturquoise, STGblue, PHGturquoise, FPturquoise	Consensus Cluster B (Immune system) ,Consensus Cluster B (Immune system) ,Consensus Cluster B (Immune system) ,Consensus Cluster B (Immune system) ,Consensus Cluster B (Immune system) ,Consensus Cluster B (Immune system) ,Consensus Cluster B (Immune system)
ENSMUSG00000054455	Vapb	DLPFCyellow, CBEyellow, IFGbrown, STGbrown	Consensus Cluster C (Neuronal system) ,Consensus Cluster C (Neuronal system) ,Consensus Cluster C (Neuronal system) ,Consensus Cluster C (Neuronal system)
ENSMUSG00000009621	Vav2	DLPFCblue, CBEturquoise, TCXblue, STGblue, FPyellow	Consensus Cluster B (Immune system) ,Consensus Cluster B (Immune system) ,Consensus Cluster A (ECM organization) ,Consensus Cluster B (Immune system) ,Consensus Cluster C (Neuronal system)
ENSMUSG00000018377	Vezf1	DLPFCbrown, CBEblue, TCXyellow, IFGblue, STGyellow, PHGgreen, FPblue	Consensus Cluster D (Cell Cycle, NMD) ,Consensus Cluster E (Organelle Biogensis, Cellular stress response) ,Consensus Cluster D (Cell Cycle, NMD) ,Consensus Cluster D (Cell Cycle, NMD) ,Consensus Cluster D (Cell Cycle, NMD) ,Consensus Cluster D (Cell Cycle, NMD) ,Consensus Cluster D (Cell Cycle, NMD)
ENSMUSG00000037428	Vgf	DLPFCyellow, TCXgreen, IFGbrown, STGbrown, PHGbrown, FPyellow	Consensus Cluster C (Neuronal system) ,Consensus Cluster C (Neuronal system) ,Consensus Cluster C (Neuronal system) ,Consensus Cluster C (Neuronal system) ,Consensus Cluster C (Neuronal system) ,Consensus Cluster C (Neuronal system)
ENSMUSG00000030534	Vps33b	DLPFCturquoise, CBEblue, TCXbrown, IFGbrown, STGturquoise, PHGblue	Consensus Cluster E (Organelle Biogensis, Cellular stress response) ,Consensus Cluster E (Organelle Biogensis, Cellular stress response) ,Consensus Cluster E (Organelle Biogensis, Cellular stress response) ,Consensus Cluster C (Neuronal system) ,Consensus Cluster E (Organelle Biogensis, Cellular stress response) ,Consensus Cluster E (Organelle Biogensis, Cellular stress response)
ENSMUSG00000054459	Vsnl1	DLPFCyellow, CBEyellow, TCXgreen, IFGbrown, STGbrown, PHGbrown, FPyellow	Consensus Cluster C (Neuronal system) ,Consensus Cluster C (Neuronal system) ,Consensus Cluster C (Neuronal system) ,Consensus Cluster C (Neuronal system) ,Consensus Cluster C (Neuronal system) ,Consensus Cluster C (Neuronal system) ,Consensus Cluster C (Neuronal system)
ENSMUSG00000024283	Wac	DLPFCturquoise, CBEblue, TCXbrown, IFGblue, STGturquoise, PHGblue, FPblue	Consensus Cluster E (Organelle Biogensis, Cellular stress response) ,Consensus Cluster E (Organelle Biogensis, Cellular stress response) ,Consensus Cluster E (Organelle Biogensis, Cellular stress response) ,Consensus Cluster D (Cell Cycle, NMD) ,Consensus Cluster E (Organelle Biogensis, Cellular stress response) ,Consensus Cluster E (Organelle Biogensis, Cellular stress response) ,Consensus Clust…
ENSMUSG00000028173	Wls	DLPFCblue, CBEturquoise, TCXblue, PHGturquoise, PHGyellow	Consensus Cluster B (Immune system) ,Consensus Cluster B (Immune system) ,Consensus Cluster A (ECM organization) ,Consensus Cluster B (Immune system) ,Consensus Cluster A (ECM organization)
ENSMUSG00000063430	Wscd2	DLPFCyellow, CBEyellow, TCXgreen, IFGbrown, STGbrown, PHGbrown, FPyellow	Consensus Cluster C (Neuronal system) ,Consensus Cluster C (Neuronal system) ,Consensus Cluster C (Neuronal system) ,Consensus Cluster C (Neuronal system) ,Consensus Cluster C (Neuronal system) ,Consensus Cluster C (Neuronal system) ,Consensus Cluster C (Neuronal system)
ENSMUSG00000018849	Wwc1	DLPFCblue, CBEturquoise, TCXblue, IFGyellow, PHGyellow, FPblue	Consensus Cluster B (Immune system) ,Consensus Cluster B (Immune system) ,Consensus Cluster A (ECM organization) ,Consensus Cluster A (ECM organization) ,Consensus Cluster A (ECM organization) ,Consensus Cluster D (Cell Cycle, NMD)
ENSMUSG00000027803	Wwtr1	DLPFCblue, CBEturquoise, TCXblue, IFGturquoise, STGblue, PHGturquoise, FPturquoise	Consensus Cluster B (Immune system) ,Consensus Cluster B (Immune system) ,Consensus Cluster A (ECM organization) ,Consensus Cluster B (Immune system) ,Consensus Cluster B (Immune system) ,Consensus Cluster B (Immune system) ,Consensus Cluster B (Immune system)
ENSMUSG00000053110	Yap1	DLPFCblue, CBEturquoise, TCXblue, IFGyellow, STGblue, PHGyellow, FPblue	Consensus Cluster B (Immune system) ,Consensus Cluster B (Immune system) ,Consensus Cluster A (ECM organization) ,Consensus Cluster A (ECM organization) ,Consensus Cluster B (Immune system) ,Consensus Cluster A (ECM organization) ,Consensus Cluster D (Cell Cycle, NMD)
ENSMUSG00000028639	Ybx1	DLPFCbrown, IFGturquoise, STGblue, PHGyellow, FPbrown	Consensus Cluster D (Cell Cycle, NMD) ,Consensus Cluster B (Immune system) ,Consensus Cluster B (Immune system) ,Consensus Cluster A (ECM organization) ,Consensus Cluster E (Organelle Biogensis, Cellular stress response)
ENSMUSG00000030189	Ybx3	DLPFCblue, CBEturquoise, TCXturquoise, IFGturquoise, STGblue, PHGturquoise, FPturquoise	Consensus Cluster B (Immune system) ,Consensus Cluster B (Immune system) ,Consensus Cluster B (Immune system) ,Consensus Cluster B (Immune system) ,Consensus Cluster B (Immune system) ,Consensus Cluster B (Immune system) ,Consensus Cluster B (Immune system)
ENSMUSG00000014932	Yes1	DLPFCbrown, CBEturquoise, IFGbrown, PHGyellow, FPyellow	Consensus Cluster D (Cell Cycle, NMD) ,Consensus Cluster B (Immune system) ,Consensus Cluster C (Neuronal system) ,Consensus Cluster A (ECM organization) ,Consensus Cluster C (Neuronal system)
ENSMUSG00000051391	Ywhag	DLPFCyellow, CBEyellow, TCXgreen, IFGbrown, STGbrown, PHGbrown, FPyellow	Consensus Cluster C (Neuronal system) ,Consensus Cluster C (Neuronal system) ,Consensus Cluster C (Neuronal system) ,Consensus Cluster C (Neuronal system) ,Consensus Cluster C (Neuronal system) ,Consensus Cluster C (Neuronal system) ,Consensus Cluster C (Neuronal system)
ENSMUSG00000048047	Zbtb33	DLPFCblue, CBEblue	Consensus Cluster B (Immune system) ,Consensus Cluster E (Organelle Biogensis, Cellular stress response)
ENSMUSG00000057572	Zbtb8os	CBEblue, TCXbrown, FPyellow	Consensus Cluster E (Organelle Biogensis, Cellular stress response) ,Consensus Cluster E (Organelle Biogensis, Cellular stress response) ,Consensus Cluster C (Neuronal system)
ENSMUSG00000036985	Zdhhc9	DLPFCbrown, CBEbrown, TCXyellow, IFGblue, STGyellow, PHGgreen, FPblue	Consensus Cluster D (Cell Cycle, NMD) ,Consensus Cluster D (Cell Cycle, NMD) ,Consensus Cluster D (Cell Cycle, NMD) ,Consensus Cluster D (Cell Cycle, NMD) ,Consensus Cluster D (Cell Cycle, NMD) ,Consensus Cluster D (Cell Cycle, NMD) ,Consensus Cluster D (Cell Cycle, NMD)
ENSMUSG00000026872	Zeb2	DLPFCbrown, CBEbrown, TCXyellow, IFGblue, STGyellow, PHGgreen, FPblue	Consensus Cluster D (Cell Cycle, NMD) ,Consensus Cluster D (Cell Cycle, NMD) ,Consensus Cluster D (Cell Cycle, NMD) ,Consensus Cluster D (Cell Cycle, NMD) ,Consensus Cluster D (Cell Cycle, NMD) ,Consensus Cluster D (Cell Cycle, NMD) ,Consensus Cluster D (Cell Cycle, NMD)
ENSMUSG00000044786	Zfp36	DLPFCblue, CBEturquoise, TCXturquoise, IFGturquoise, STGblue, PHGturquoise, FPturquoise	Consensus Cluster B (Immune system) ,Consensus Cluster B (Immune system) ,Consensus Cluster B (Immune system) ,Consensus Cluster B (Immune system) ,Consensus Cluster B (Immune system) ,Consensus Cluster B (Immune system) ,Consensus Cluster B (Immune system)
ENSMUSG00000021127	Zfp36l1	DLPFCblue, CBEturquoise, TCXblue, IFGturquoise, STGblue, PHGturquoise	Consensus Cluster B (Immune system) ,Consensus Cluster B (Immune system) ,Consensus Cluster A (ECM organization) ,Consensus Cluster B (Immune system) ,Consensus Cluster B (Immune system) ,Consensus Cluster B (Immune system)
ENSMUSG00000043456	Zfp536	DLPFCbrown, TCXyellow, IFGblue, STGyellow, PHGgreen, FPblue	Consensus Cluster D (Cell Cycle, NMD) ,Consensus Cluster D (Cell Cycle, NMD) ,Consensus Cluster D (Cell Cycle, NMD) ,Consensus Cluster D (Cell Cycle, NMD) ,Consensus Cluster D (Cell Cycle, NMD) ,Consensus Cluster D (Cell Cycle, NMD)
ENSMUSG00000005621	Zfp592	DLPFCturquoise, CBEblue, TCXyellow, IFGblue, PHGblue, FPbrown	Consensus Cluster E (Organelle Biogensis, Cellular stress response) ,Consensus Cluster E (Organelle Biogensis, Cellular stress response) ,Consensus Cluster D (Cell Cycle, NMD) ,Consensus Cluster D (Cell Cycle, NMD) ,Consensus Cluster E (Organelle Biogensis, Cellular stress response) ,Consensus Cluster E (Organelle Biogensis, Cellular stress response)
ENSMUSG00000047371	Zfp768	DLPFCturquoise, CBEblue, FPblue	Consensus Cluster E (Organelle Biogensis, Cellular stress response) ,Consensus Cluster E (Organelle Biogensis, Cellular stress response) ,Consensus Cluster D (Cell Cycle, NMD)
ENSMUSG00000018347	Zkscan6	DLPFCturquoise, CBEblue, TCXbrown, IFGblue, STGturquoise, PHGblue, FPblue	Consensus Cluster E (Organelle Biogensis, Cellular stress response) ,Consensus Cluster E (Organelle Biogensis, Cellular stress response) ,Consensus Cluster E (Organelle Biogensis, Cellular stress response) ,Consensus Cluster D (Cell Cycle, NMD) ,Consensus Cluster E (Organelle Biogensis, Cellular stress response) ,Consensus Cluster E (Organelle Biogensis, Cellular stress response) ,Consensus Clust…
ENSMUSG00000041164	Zmiz2	CBEblue, TCXgreen, IFGbrown, STGbrown, FPyellow	Consensus Cluster E (Organelle Biogensis, Cellular stress response) ,Consensus Cluster C (Neuronal system) ,Consensus Cluster C (Neuronal system) ,Consensus Cluster C (Neuronal system) ,Consensus Cluster C (Neuronal system)
ENSMUSG00000020526	Znhit3	CBEblue, IFGbrown, STGbrown, PHGblue, FPbrown	Consensus Cluster E (Organelle Biogensis, Cellular stress response) ,Consensus Cluster C (Neuronal system) ,Consensus Cluster C (Neuronal system) ,Consensus Cluster E (Organelle Biogensis, Cellular stress response) ,Consensus Cluster E (Organelle Biogensis, Cellular stress response)
